# Supplementary material for: Plasma cfDNA and peripheral blood gDNA provide complementary information for molecular monitoring in myeloproliferative neoplasms
Source: Front Oncol. 2026 Mar 27;16:1771587. doi: 10.3389/fonc.2026.1771587 (PMC13065645; doi:10.3389/fonc.2026.1771587)
Supplement: Supplementary Table 1 — List of 582 CpG sites included in the reference methylation atlas. [file Table1.xlsx]

## Sheet: Supplemental table1
	Chr	Position	Name	Bone marrow	Peripheral blood
cg18705808	chr7	1588284	Bone marrow	0.528314	0.0191225
cg13981054	chr6	18020115	Bone marrow	0.604258	0.0235095
cg14080585	chr20	60639721	Bone marrow	0.550813	0.0239514
cg19919881	chr10	134209611	Bone marrow	0.416621	0.0212707
cg19593285	chr20	32267661	Bone marrow	0.910439	0.063325
cg19247841	chr4	48485301	Bone marrow	0.650812	0.0479763
cg11582634	chr9	138594185	Bone marrow	0.254608	0.0198864
cg23841819	chr1	204970383	Bone marrow	0.832489	0.0666119
cg13438128	chr21	46293863	Bone marrow	0.219971	0.0194512
cg07277190	chr12	48723631	Bone marrow	0.890385	0.0823359
cg02090742	chr17	30186405	Bone marrow	0.219281	0.0217021
cg03190876	chr19	17566550	Bone marrow	0.19645	0.0200294
cg17144710	chr19	42052900	Bone marrow	0.18735	0.0203286
cg16784820	chrX	16888193	Bone marrow	0.322466	0.0351677
cg02237342	chr22	24823519	Bone marrow	0.245342	0.0270254
cg18054956	chr17	40021788	Bone marrow	0.107632	0.0132948
cg12793123	chr22	24823554	Bone marrow	0.196286	0.0247288
cg20227471	chr2	25065550	Bone marrow	0.821208	0.107494
cg15866800	chr6	147525459	Bone marrow	0.206684	0.0275994
cg20660269	chr22	24823514	Bone marrow	0.257562	0.0363528
cg02578087	chr3	8671361	Bone marrow	0.806679	0.116005
cg13777502	chr17	66031814	Bone marrow	0.115976	0.0166921
cg09746869	chr12	13177688	Bone marrow	0.437406	0.0693721
cg14478217	chr1	27989286	Bone marrow	0.208969	0.0332823
cg03727015	chr7	100231133	Bone marrow	0.150498	0.0248952
cg15108521	chr1	160680856	Bone marrow	0.310696	0.054587
cg09706833	chr21	46824938	Bone marrow	0.148808	0.026796
cg20136460	chr6	30128548	Bone marrow	0.71443	0.129959
cg12435154	chr22	38023673	Bone marrow	0.173867	0.0317107
cg13415831	chr9	92137791	Bone marrow	0.221972	0.0406853
cg14834568	chr10	14614421	Bone marrow	0.499996	0.0929356
cg10768932	chr1	198590738	Bone marrow	0.404032	0.0751791
cg21485150	chr14	45357076	Bone marrow	0.601142	0.112892
cg19529823	chr2	10442953	Bone marrow	0.0913698	0.0174889
cg25399512	chr1	6508652	Bone marrow	0.093608	0.0179391
cg23895418	chr20	34078780	Bone marrow	0.222472	0.0429118
cg08677627	chr6	88284154	Bone marrow	0.325464	0.0633115
cg09642777	chr15	43459610	Bone marrow	0.90001	0.178759
cg24954895	chr5	140800761	Bone marrow	0.114505	0.0228863
cg02164561	chr7	8215977	Bone marrow	0.224917	0.0452198
cg09672912	chr16	32452725	Bone marrow	0.897197	0.180772
cg07474957	chr6	30650844	Bone marrow	0.130343	0.0263497
cg00894216	chr9	123688885	Bone marrow	0.209712	0.0426297
cg03666441	chr17	7254671	Bone marrow	0.142708	0.0293673
cg23888534	chr2	37153311	Bone marrow	0.521344	0.107716
cg14460198	chr5	131763124	Bone marrow	0.202324	0.04183
cg14629910	chr10	11191704	Bone marrow	0.35288	0.0739976
cg08717003	chr3	176919713	Bone marrow	0.162083	0.0340474
cg03195881	chr17	75437840	Bone marrow	0.142099	0.0299596
cg07264216	chr16	20886098	Bone marrow	0.315462	0.0668216
cg03663509	chr2	12647691	Bone marrow	0.177948	0.0376982
cg17846460	chr11	65407213	Bone marrow	0.208792	0.0446434
cg20591930	chr17	46190705	Bone marrow	0.331578	0.0709666
cg13732043	chr7	100230770	Bone marrow	0.190835	0.0411195
cg11609685	chr12	117501097	Bone marrow	0.169434	0.036619
cg15599437	chr5	40676198	Bone marrow	0.292466	0.0632668
cg08708167	chr17	65418264	Bone marrow	0.214723	0.0464938
cg01504215	chr2	238395781	Bone marrow	0.112216	0.0244502
cg23144799	chr16	66556133	Bone marrow	0.257785	0.0568843
cg05614346	chr5	176858608	Bone marrow	0.328574	0.072631
cg02606840	chr2	99280930	Bone marrow	0.315205	0.0700059
cg00787726	chr10	86113284	Bone marrow	0.319681	0.0710745
cg08687322	chr2	144019668	Bone marrow	0.182665	0.0410592
cg03466198	chr7	50727932	Bone marrow	0.130147	0.0295663
cg26133769	chr4	30723855	Bone marrow	0.0601384	0.0136789
cg23879118	chr11	67414373	Bone marrow	0.0779462	0.0178462
cg06348206	chr2	198062669	Bone marrow	0.485398	0.111237
cg05468843	chr11	117857990	Bone marrow	0.263119	0.0611162
cg20395295	chr3	5239540	Bone marrow	0.168294	0.0394026
cg07473959	chr8	134088519	Bone marrow	0.251336	0.0591045
cg24107088	chr14	35399820	Bone marrow	0.365136	0.0860457
cg08619842	chr17	66292963	Bone marrow	0.225545	0.0532828
cg03795574	chr15	99256874	Bone marrow	0.511389	0.121021
cg14222620	chr3	169745585	Bone marrow	0.333607	0.0790936
cg08098128	chr2	220112465	Bone marrow	0.179871	0.0430227
cg01722297	chr17	46190702	Bone marrow	0.323452	0.0780068
cg13292196	chr21	46341009	Bone marrow	0.136002	0.0331075
cg12835012	chr4	183795785	Bone marrow	0.133658	0.0330736
cg17232014	chr12	13153193	Bone marrow	0.465428	0.115612
cg02053964	chr12	124950784	Bone marrow	0.0894934	0.0223164
cg19081270	chr7	4830343	Bone marrow	0.945716	0.236335
cg12312583	chr6	31526725	Bone marrow	0.123417	0.0309434
cg16162930	chr1	9341141	Bone marrow	0.879	0.220487
cg13192602	chr3	151976532	Bone marrow	0.275015	0.069233
cg09754663	chr8	28918446	Bone marrow	0.154668	0.0389994
cg04739306	chr7	100230781	Bone marrow	0.0837612	0.0212332
cg22286382	chr6	25875233	Bone marrow	0.391867	0.0995309
cg24362952	chr1	109189641	Bone marrow	0.173167	0.0440135
cg02669047	chr1	206931233	Bone marrow	0.156634	0.0399916
cg12795959	chr20	1569403	Bone marrow	0.167926	0.0429736
cg01486979	chr5	126147721	Bone marrow	0.350346	0.0898089
cg11691093	chr22	36727373	Bone marrow	0.115402	0.0295911
cg11222700	chr2	225792829	Bone marrow	0.243325	0.0629431
cg08687137	chr11	62389499	Bone marrow	0.0779036	0.0201714
cg17039369	chr21	46341006	Bone marrow	0.168297	0.0436981
cg11180131	chr5	131763112	Bone marrow	0.184182	0.0479628
cg04466898	chr11	65407734	Bone marrow	0.198256	0.0516653
cg13810673	chr14	88473038	Bone marrow	0.261124	0.0683178
cg25518868	chr5	140984057	Bone marrow	0.267258	0.0701735
cg20979153	chr20	52199748	Bone marrow	0.254359	0.0669303
cg13707898	chr3	51850458	Bone marrow	0.649708	0.987143
cg04012618	chr16	21548169	Bone marrow	0.626755	0.981042
cg27648858	chr19	18266834	Bone marrow	0.696383	0.982175
cg27456487	chr17	56349062	Bone marrow	0.682432	0.980787
cg15472639	chr17	1047405	Bone marrow	0.725646	0.981494
cg04356991	chr15	78556475	Bone marrow	0.728644	0.979715
cg10331989	chr16	15229931	Bone marrow	0.639042	0.966808
cg14908122	chr12	120971358	Bone marrow	0.292172	0.934262
cg08640475	chr16	85551478	Bone marrow	0.630033	0.963667
cg13607205	chr19	50376497	Bone marrow	0.80318	0.980101
cg13462967	chr19	40396032	Bone marrow	0.827658	0.98237
cg10099827	chr16	85551514	Bone marrow	0.634197	0.959489
cg00160667	chr1	29587357	Bone marrow	0.515241	0.944933
cg10099957	chr16	87869757	Bone marrow	0.829068	0.980518
cg01564640	chr19	41129962	Bone marrow	0.823837	0.979132
cg10062109	chr16	89761133	Bone marrow	0.733415	0.967924
cg02694576	chr11	488017	Bone marrow	0.735777	0.96808
cg24944959	chr8	142445786	Bone marrow	0.892653	0.986983
cg15207091	chr17	4795168	Bone marrow	0.739326	0.968023
cg13808936	chr9	136371164	Bone marrow	0.6825	0.960792
cg00627798	chr10	99696032	Bone marrow	0.894039	0.986862
cg16708264	chr7	157336976	Bone marrow	0.896506	0.98714
cg23281527	chr1	18809531	Bone marrow	0.857006	0.981761
cg06482904	chr11	61537000	Bone marrow	0.888491	0.985773
cg09837037	chr5	1201602	Bone marrow	0.740654	0.965803
cg26598918	chr16	89761195	Bone marrow	0.749695	0.965073
cg02096758	chr17	77394895	Bone marrow	0.755368	0.965616
cg04330389	chr19	18084986	Bone marrow	0.899974	0.985858
cg01380281	chr16	67213404	Bone marrow	0.847974	0.977417
cg10594510	chr5	1089753	Bone marrow	0.797792	0.969512
cg18165707	chr8	142189543	Bone marrow	0.855069	0.978102
cg02924309	chr12	57869149	Bone marrow	0.923017	0.988366
cg07338119	chr7	157211683	Bone marrow	0.801414	0.969721
cg14570652	chr9	139393736	Bone marrow	0.877414	0.981291
cg19586199	chr19	14225172	Bone marrow	0.797153	0.968915
cg11243371	chr10	135029097	Bone marrow	0.81684	0.971587
cg04315923	chr16	29634191	Bone marrow	0.590294	0.936212
cg01789926	chr16	1477111	Bone marrow	0.73024	0.957704
cg05381752	chr9	139746791	Bone marrow	0.787057	0.966559
cg20910408	chr7	44801589	Bone marrow	0.848597	0.976148
cg13387826	chr1	2005260	Bone marrow	0.904429	0.984809
cg26124968	chr7	44801571	Bone marrow	0.806961	0.969256
cg19376858	chr6	31980856	Bone marrow	0.745192	0.959408
cg22749051	chr17	80668944	Bone marrow	0.874431	0.979846
cg06548442	chr19	6495872	Bone marrow	0.87462	0.97985
cg22495848	chr1	2425173	Bone marrow	0.816827	0.9702
cg21214613	chr1	16344536	Bone marrow	0.877926	0.980068
cg06452013	chr16	1006166	Bone marrow	0.870532	0.978727
cg26504110	chr19	41130041	Bone marrow	0.817679	0.969766
cg14917329	chr2	106468318	Bone marrow	0.919415	0.986575
cg08594606	chr15	78556512	Bone marrow	0.828832	0.971416
cg20699463	chr2	23785143	Bone marrow	0.919818	0.986581
cg19131343	chr12	133015520	Bone marrow	0.900926	0.983368
cg09243648	chr17	45944464	Bone marrow	0.724231	0.953591
cg01126699	chr14	104625468	Bone marrow	0.666512	0.943504
cg21155609	chr1	32713275	Bone marrow	0.766451	0.960357
cg20614157	chr6	31980845	Bone marrow	0.73607	0.955133
cg00352652	chr16	88547533	Bone marrow	0.83823	0.972404
cg18451382	chr1	2005224	Bone marrow	0.888465	0.980927
cg10620866	chr6	32975875	Bone marrow	0.874494	0.978514
cg03363863	chr16	31147054	Bone marrow	0.779307	0.961964
cg08689926	chr22	50322930	Bone marrow	0.202932	0.861945
cg22433862	chr1	28013341	Bone marrow	0.861082	0.975677
cg05621339	chr2	85483362	Bone marrow	0.88485	0.979683
cg26889437	chr11	460914	Bone marrow	0.711819	0.948856
cg20410537	chr1	33612991	Bone marrow	0.900953	0.982402
cg16583863	chr16	29853074	Bone marrow	0.919777	0.985642
cg16709691	chr16	969468	Bone marrow	0.879846	0.978223
cg23066057	chr15	62537934	Bone marrow	0.891159	0.980237
cg14070039	chr6	32013710	Bone marrow	0.770587	0.958317
cg02124524	chr16	85655007	Bone marrow	0.797055	0.963093
cg08882707	chr3	44283283	Bone marrow	0.929766	0.987148
cg08848753	chr4	976784	Bone marrow	0.907345	0.983035
cg11241133	chr10	134072078	Bone marrow	0.900509	0.98172
cg24355182	chr21	45842649	Bone marrow	0.841632	0.970812
cg10967176	chr6	32013699	Bone marrow	0.736581	0.951223
cg14041264	chr1	228113046	Bone marrow	0.900766	0.981619
cg06073535	chr11	733406	Bone marrow	0.882083	0.978145
cg01555263	chr19	36794212	Bone marrow	0.8397	0.970205
cg25732961	chr17	7755877	Bone marrow	0.874382	0.976608
cg01408363	chr12	125033903	Bone marrow	0.830695	0.968274
cg00759741	chr16	88603887	Bone marrow	0.812456	0.964815
cg23364517	chr15	86623057	Bone marrow	0.901721	0.981535
cg02736288	chr16	86012573	Bone marrow	0.867821	0.975128
cg18471471	chr15	100537686	Bone marrow	0.88005	0.97741
cg10242372	chr11	45248652	Bone marrow	0.93587	0.987912
cg27218892	chr20	62038111	Bone marrow	0.88309	0.977952
cg20555305	chr8	145626588	Bone marrow	0.753257	0.953427
cg00119557	chr1	201751714	Bone marrow	0.913579	0.983624
cg08613239	chr16	88154192	Bone marrow	0.918687	0.984453
cg20008667	chr1	55271681	Bone marrow	0.8873	0.978421
cg15203271	chr4	1203168	Bone marrow	0.810683	0.963596
cg00870269	chr15	58782688	Bone marrow	0.868074	0.974513
cg11474468	chr8	144940301	Bone marrow	0.800636	0.961406
cg04231541	chr16	2849110	Bone marrow	0.920679	0.984617
cg01219549	chr9	140683649	Bone marrow	0.821165	0.965228
cg07581031	chr16	89898288	Bone marrow	0.882481	0.977148
cg03564748	chr11	67287251	Bone marrow	0.889178	0.978351
cg05582498	chr10	52438993	Bone marrow	0.729358	0.946866
cg23069297	chr2	242833648	Peripheral blood	0.91801	0.983887
cg03885684	chr2	120770471	Peripheral blood	0.0159555	0.461198
cg21223075	chr3	5020327	Peripheral blood	0.0163684	0.429727
cg02833127	chr4	177116733	Peripheral blood	0.0329647	0.57615
cg22291627	chr8	116660697	Peripheral blood	0.034517	0.545701
cg04151290	chr11	2398500	Peripheral blood	0.0313548	0.489585
cg02746014	chr19	54959839	Peripheral blood	0.029516	0.428489
cg00088299	chr4	2538934	Peripheral blood	0.0146066	0.209792
cg04581613	chr16	1543690	Peripheral blood	0.0237971	0.341322
cg04895321	chr10	15210264	Peripheral blood	0.0195029	0.190361
cg13331200	chr3	85008587	Peripheral blood	0.0177116	0.165509
cg04821107	chr4	170947779	Peripheral blood	0.0168561	0.15738
cg13786191	chr5	176057738	Peripheral blood	0.0326896	0.297713
cg00250658	chr1	223349112	Peripheral blood	0.0362965	0.255699
cg09932386	chr15	70433602	Peripheral blood	0.048452	0.341322
cg13877502	chr9	707387	Peripheral blood	0.0296961	0.199389
cg22820257	chr13	49153478	Peripheral blood	0.0438803	0.288923
cg02688348	chr11	57103429	Peripheral blood	0.0283516	0.186522
cg12446199	chr1	167408841	Peripheral blood	0.0340535	0.223094
cg06219592	chr1	28845213	Peripheral blood	0.0134243	0.0863322
cg00898988	chr14	24020746	Peripheral blood	0.0115687	0.0730204
cg01841651	chr7	105672016	Peripheral blood	0.0244414	0.154167
cg23269221	chr8	133994740	Peripheral blood	0.0426244	0.263545
cg08692937	chr1	200860499	Peripheral blood	0.0126599	0.0776543
cg15314890	chrX	40031314	Peripheral blood	0.0241948	0.147958
cg21752471	chr5	133861794	Peripheral blood	0.0164931	0.100841
cg10831212	chr11	57529419	Peripheral blood	0.0467843	0.283326
cg21880510	chr9	140099981	Peripheral blood	0.0139711	0.0844477
cg06869965	chr5	179285191	Peripheral blood	0.025437	0.152727
cg15463356	chr17	59329782	Peripheral blood	0.0354053	0.212384
cg21161394	chr1	167408709	Peripheral blood	0.0493399	0.29574
cg27424995	chr1	27902555	Peripheral blood	0.0407167	0.243536
cg16222083	chr1	212209131	Peripheral blood	0.0126268	0.0752586
cg12300724	chr8	72460135	Peripheral blood	0.0404121	0.240774
cg03934069	chr1	109420722	Peripheral blood	0.0321968	0.191771
cg04478428	chr20	61584072	Peripheral blood	0.0266743	0.158807
cg24159247	chr3	4575483	Peripheral blood	0.0498399	0.295853
cg06238967	chr21	46328106	Peripheral blood	0.0388322	0.230428
cg03330490	chr10	94452236	Peripheral blood	0.0268822	0.157964
cg02051239	chr2	74375507	Peripheral blood	0.0267928	0.155155
cg07564962	chr5	139076670	Peripheral blood	0.0254378	0.144399
cg02635237	chr14	93132197	Peripheral blood	0.039565	0.223992
cg24307608	chr14	66976514	Peripheral blood	0.041676	0.235328
cg01817521	chr20	61584108	Peripheral blood	0.0248586	0.13963
cg25360761	chr19	35819943	Peripheral blood	0.0324762	0.181063
cg23668184	chr2	5836713	Peripheral blood	0.0203387	0.113377
cg04924511	chr3	10334731	Peripheral blood	0.0603537	0.335145
cg23478292	chr11	119075962	Peripheral blood	0.0414409	0.229321
cg02380585	chr17	33776683	Peripheral blood	0.0457181	0.252449
cg09347789	chr7	99967042	Peripheral blood	0.0354441	0.1957
cg04015186	chr3	182930505	Peripheral blood	0.0472006	0.259365
cg27058988	chr15	67200879	Peripheral blood	0.0394903	0.216849
cg13782884	chr1	27339287	Peripheral blood	0.0148019	0.080654
cg09048251	chr5	77253974	Peripheral blood	0.0256961	0.139732
cg07595776	chr5	77253990	Peripheral blood	0.0225052	0.122109
cg05134945	chr3	188665466	Peripheral blood	0.0307546	0.166761
cg07363543	chr1	224691275	Peripheral blood	0.0319211	0.172862
cg12097883	chr17	62774939	Peripheral blood	0.0460877	0.249318
cg02028114	chr5	112383621	Peripheral blood	0.0457363	0.246015
cg03455534	chr1	19832487	Peripheral blood	0.0350372	0.188407
cg18430478	chr1	153958792	Peripheral blood	0.0426233	0.228803
cg12685846	chr15	30114814	Peripheral blood	0.022071	0.118376
cg26268822	chr16	28554443	Peripheral blood	0.0390557	0.208429
cg01628862	chr4	89978381	Peripheral blood	0.0278065	0.148022
cg26404511	chr1	24229575	Peripheral blood	0.0517839	0.274685
cg11764900	chr6	38683035	Peripheral blood	0.0216823	0.114805
cg17790532	chr9	125795777	Peripheral blood	0.0632655	0.334161
cg22721334	chr19	58609618	Peripheral blood	0.0137151	0.0720456
cg12415479	chr3	129311698	Peripheral blood	0.0524638	0.27452
cg12784549	chr10	74083802	Peripheral blood	0.0368838	0.192342
cg26818197	chr6	110986361	Peripheral blood	0.0465135	0.242293
cg08259261	chr4	89978400	Peripheral blood	0.0267411	0.139105
cg22169990	chr7	150786051	Peripheral blood	0.0509699	0.265091
cg22003402	chr1	167690702	Peripheral blood	0.0667572	0.347112
cg20610740	chr11	47422410	Peripheral blood	0.0313249	0.162378
cg24679890	chr19	17246356	Peripheral blood	0.0466482	0.241426
cg14992144	chr3	10334743	Peripheral blood	0.057909	0.299668
cg05514680	chr17	7461556	Peripheral blood	0.0416682	0.215536
cg09327655	chr15	42260283	Peripheral blood	0.0483468	0.249474
cg12666727	chr1	42128487	Peripheral blood	0.0378035	0.194485
cg07338781	chr8	42123253	Peripheral blood	0.043063	0.221371
cg03794801	chr17	33817159	Peripheral blood	0.0337076	0.173237
cg14669379	chr1	112058559	Peripheral blood	0.0392187	0.201424
cg14245804	chr11	68081226	Peripheral blood	0.0348886	0.178386
cg10101773	chr14	75894136	Peripheral blood	0.0446508	0.228281
cg22143698	chr5	10608058	Peripheral blood	0.0386502	0.197152
cg12463851	chr2	237477186	Peripheral blood	0.0208712	0.106428
cg14493980	chr17	37010185	Peripheral blood	0.0207528	0.105515
cg11358405	chr15	91382972	Peripheral blood	0.0516097	0.262002
cg05148170	chr17	4920376	Peripheral blood	0.0511021	0.259028
cg22146018	chr9	117716409	Peripheral blood	0.0492234	0.249503
cg03835987	chr4	111120249	Peripheral blood	0.0588963	0.296354
cg08806632	chr19	13214412	Peripheral blood	0.0444108	0.223404
cg26574680	chr1	235811860	Peripheral blood	0.0492961	0.247786
cg09142829	chr12	8276482	Peripheral blood	0.0388438	0.195055
cg00716604	chr12	72233552	Peripheral blood	0.0115996	0.0581971
cg16150798	chr11	61560092	Peripheral blood	0.0127555	0.0639719
cg11924260	chr12	125036266	Peripheral blood	0.0348726	0.174719
cg27633763	chr1	45956828	Peripheral blood	0.0141718	0.0709881
cg04004830	chr2	192711243	Peripheral blood	0.0301143	0.150774
cg22797031	chr1	170630070	Peripheral blood	0.0486829	0.243459
cg05174710	chr21	36164748	Peripheral blood	0.98503	0.433084
cg05166248	chr11	134252845	Peripheral blood	0.983187	0.459162
cg02144266	chr20	62493129	Peripheral blood	0.978144	0.421686
cg16326123	chr2	240015886	Peripheral blood	0.97684	0.406275
cg19541688	chr19	46289559	Peripheral blood	0.972659	0.317658
cg07538239	chr11	1467081	Peripheral blood	0.977771	0.446179
cg01666550	chr11	68183850	Peripheral blood	0.975149	0.434354
cg09282336	chr16	81526954	Peripheral blood	0.974531	0.424805
cg23367339	chr17	36622717	Peripheral blood	0.968426	0.329452
cg08452456	chr17	45786439	Peripheral blood	0.974156	0.454591
cg24534173	chr17	3375043	Peripheral blood	0.974034	0.464201
cg04608651	chr17	40557508	Peripheral blood	0.958677	0.407216
cg12603173	chr11	64508421	Peripheral blood	0.949511	0.314156
cg05262724	chr5	31908436	Peripheral blood	0.953621	0.399742
cg16034787	chr5	508349	Peripheral blood	0.944531	0.290521
cg16628641	chr16	4426265	Peripheral blood	0.972561	0.659719
cg13470557	chr20	61431876	Peripheral blood	0.944836	0.354591
cg23714330	chr17	73084871	Peripheral blood	0.938983	0.297726
cg00007036	chr1	33742089	Peripheral blood	0.942853	0.376653
cg01483824	chr19	48945886	Peripheral blood	0.940542	0.376711
cg03567028	chr13	44544293	Peripheral blood	0.972978	0.791793
cg02698990	chr6	138027896	Peripheral blood	0.909017	0.341322
cg02851212	chr10	1451418	Peripheral blood	0.905843	0.326445
cg27573735	chr3	82857144	Peripheral blood	0.896213	0.2752
cg18556777	chr15	34781705	Peripheral blood	0.896519	0.281372
cg04484789	chr17	38928324	Peripheral blood	0.900557	0.341322
cg07679948	chr12	56329641	Peripheral blood	0.954942	0.708117
cg16853787	chr8	63307749	Peripheral blood	0.911533	0.437286
cg05179020	chr15	70328610	Peripheral blood	0.88875	0.297359
cg06935129	chr20	56099932	Peripheral blood	0.957483	0.741677
cg02524346	chr8	600233	Peripheral blood	0.958757	0.75743
cg00805874	chr6	31867847	Peripheral blood	0.954222	0.735117
cg24046994	chr3	52508743	Peripheral blood	0.880255	0.341322
cg11523661	chr17	77916043	Peripheral blood	0.922659	0.581936
cg26472802	chr21	45713719	Peripheral blood	0.95593	0.768979
cg03831847	chr16	88832485	Peripheral blood	0.956195	0.778398
cg23366234	chr21	45713704	Peripheral blood	0.96439	0.824946
cg09800500	chr12	24992256	Peripheral blood	0.947067	0.747294
cg14859324	chr15	26874363	Peripheral blood	0.836303	0.228647
cg11236515	chr2	74213762	Peripheral blood	0.939139	0.719997
cg16172278	chr5	428101	Peripheral blood	0.856777	0.341322
cg23476447	chr15	25485996	Peripheral blood	0.924243	0.654247
cg12077963	chr17	4079306	Peripheral blood	0.928842	0.676535
cg25470384	chr6	31867836	Peripheral blood	0.97561	0.889979
cg07019638	chr11	64635774	Peripheral blood	0.951505	0.787708
cg06329392	chr13	40762435	Peripheral blood	0.934707	0.717696
cg08450017	chr3	45984838	Peripheral blood	0.930309	0.700836
cg14522718	chr9	130868874	Peripheral blood	0.929047	0.704225
cg10244976	chr16	1014818	Peripheral blood	0.950694	0.796588
cg06204040	chr16	89037481	Peripheral blood	0.959297	0.832163
cg07110949	chr4	1309878	Peripheral blood	0.971355	0.883232
cg15021109	chr15	60881681	Peripheral blood	0.919049	0.680222
cg01553231	chr5	141072866	Peripheral blood	0.941815	0.772301
cg17095147	chr4	10101400	Peripheral blood	0.91801	0.680504
cg08570691	chr19	49993873	Peripheral blood	0.962273	0.853689
cg07015803	chr14	99655593	Peripheral blood	0.924245	0.706263
cg21333217	chr3	129277321	Peripheral blood	0.971316	0.889085
cg16452866	chr14	99655676	Peripheral blood	0.938258	0.76277
cg03388043	chr17	80084554	Peripheral blood	0.90424	0.632664
cg07748255	chr4	1324877	Peripheral blood	0.935923	0.754305
cg01083549	chr16	89168371	Peripheral blood	0.952433	0.817902
cg09788778	chr6	31867822	Peripheral blood	0.924734	0.714986
cg07970040	chr1	9789165	Peripheral blood	0.938722	0.769145
cg20042612	chr14	23027728	Peripheral blood	0.956695	0.837881
cg06617636	chr14	69256690	Peripheral blood	0.935611	0.759576
cg07786657	chr1	167487633	Peripheral blood	0.902655	0.636817
cg05308744	chr2	130956199	Peripheral blood	0.980634	0.927992
cg04603811	chr6	31867873	Peripheral blood	0.936709	0.767485
cg09115713	chr16	88832476	Peripheral blood	0.932665	0.753346
cg15308050	chr6	84422333	Peripheral blood	0.818369	0.341322
cg06456847	chr10	63808883	Peripheral blood	0.936195	0.7687
cg02407068	chr4	39771851	Peripheral blood	0.980055	0.928165
cg20937934	chr18	21452788	Peripheral blood	0.933084	0.759199
cg15986644	chr10	516683	Peripheral blood	0.935287	0.770382
cg06660550	chr18	67563048	Peripheral blood	0.965431	0.87752
cg05979583	chr3	45984851	Peripheral blood	0.909753	0.68067
cg00017826	chr2	30644955	Peripheral blood	0.936405	0.775461
cg18353405	chr7	148764182	Peripheral blood	0.904982	0.664724
cg25258549	chr8	132192805	Peripheral blood	0.799279	0.297594
cg02787852	chr16	27414536	Peripheral blood	0.914095	0.700993
cg20105257	chr6	30460244	Peripheral blood	0.943141	0.80318
cg06430465	chr16	1014935	Peripheral blood	0.970175	0.896824
cg24150662	chr1	2949673	Peripheral blood	0.926254	0.745748
cg27150870	chr16	89390609	Peripheral blood	0.961632	0.868154
cg24973755	chr4	1304972	Peripheral blood	0.916863	0.714573
cg07586956	chr2	70336043	Peripheral blood	0.909384	0.692198
cg08970368	chr14	69660106	Peripheral blood	0.792567	0.298075
cg24265997	chr19	12400435	Peripheral blood	0.939004	0.794702
cg03769939	chr1	25254129	Peripheral blood	0.922376	0.739675
cg04392554	chr22	46685472	Peripheral blood	0.956697	0.854777
cg12327866	chr10	1939663	Peripheral blood	0.950831	0.835377
cg05021846	chr4	48485293	Peripheral blood	0.042188	0.0430153
cg13453520	chr4	48485306	Peripheral blood	0.0612376	0.0694194
cg19065831	chr4	48485289	Peripheral blood	0.0457589	0.0629634
cg26685352	chr4	48485328	Peripheral blood	0.0452344	0.0551155
cg14154186	chr1	204970430	Peripheral blood	0.906206	0.92267
cg09352147	chr21	46293827	Peripheral blood	0.0280527	0.0310055
cg04257695	chr17	30186438	Peripheral blood	0.011101	0.0133754
cg22454227	chr17	30186375	Peripheral blood	0.0265596	0.0291002
cg03811055	chrX	16888211	Bone marrow	0.0522687	0.127717
cg06293739	chrX	16888189	Bone marrow	0.204652	0.294844
cg23763137	chr22	24823509	Bone marrow	0.174552	0.0581766
cg05360265	chr6	147525477	Bone marrow	0.018498	0.0204792
cg19790234	chr6	147525481	Bone marrow	0.115484	0.226762
cg22718914	chr6	147525462	Bone marrow	0.0483468	0.0528299
cg05771398	chr17	66031830	Bone marrow	0.0115953	0.0157465
cg06390411	chr17	66031805	Bone marrow	0.0240763	0.0331983
cg09771049	chr17	66031798	Bone marrow	0.045805	0.0829823
cg14732136	chr17	66031828	Bone marrow	0.0147932	0.0232872
cg17985418	chr17	66031785	Bone marrow	0.0340061	0.0557129
cg01913767	chr1	27989282	Bone marrow	0.256705	0.16902
cg09443102	chr21	46824976	Bone marrow	0.12692	0.187499
cg20167655	chr21	46824943	Bone marrow	0.106336	0.199832
cg03266377	chr6	30128542	Bone marrow	0.868508	0.933316
cg07738839	chr6	30128558	Bone marrow	0.875255	0.922266
cg10391909	chr6	30128511	Bone marrow	0.703888	0.850706
cg22733580	chr6	30128526	Bone marrow	0.839761	0.927599
cg25832175	chr10	14614385	Bone marrow	0.304835	0.119944
cg04364453	chr2	10442941	Bone marrow	0.0153584	0.0211617
cg02442854	chr1	6508659	Bone marrow	0.07963	0.184395
cg20023079	chr20	34078800	Bone marrow	0.151633	0.0467667
cg12782801	chr10	11191659	Bone marrow	0.17156	0.0483473
cg06610589	chr11	65407224	Bone marrow	0.288883	0.0785659
cg11054023	chr11	65407218	Bone marrow	0.110843	0.0435581
cg03076319	chr2	238395764	Bone marrow	0.0197346	0.0259441
cg08992911	chr2	238395768	Bone marrow	0.027401	0.0442931
cg27130721	chr2	238395745	Bone marrow	0.0216256	0.0297021
cg03429643	chr2	99280963	Bone marrow	0.245826	0.0863937
cg03316149	chr2	198062696	Bone marrow	0.530437	0.168686
cg13315706	chr21	46341054	Bone marrow	0.477233	0.346673
cg27226424	chr4	183795763	Bone marrow	0.236634	0.393031
cg09059589	chr12	13153216	Bone marrow	0.604562	0.609458
cg21388345	chr7	4830295	Bone marrow	0.782908	0.817715
cg17713715	chr11	62389546	Bone marrow	0.0365555	0.045528
cg19002857	chr11	62389476	Bone marrow	0.0239429	0.0286423
cg19755435	chr14	88473001	Bone marrow	0.305828	0.152892
cg09228833	chr20	52199778	Bone marrow	0.316684	0.15288
cg22164891	chr20	52199729	Bone marrow	0.217914	0.0638555
cg23366752	chr15	78556502	Bone marrow	0.6893	0.90964
cg09900314	chr12	120971353	Bone marrow	0.911541	0.928299
cg13146874	chr12	120971318	Bone marrow	0.90573	0.920079
cg23321005	chr12	120971363	Bone marrow	0.931037	0.94293
cg09285525	chr16	87869786	Bone marrow	0.792774	0.885444
cg19098465	chr19	41129949	Bone marrow	0.75943	0.905903
cg09091148	chr8	142445768	Bone marrow	0.871881	0.912119
cg01179268	chr10	99696049	Bone marrow	0.940509	0.984558
cg12690575	chr11	61536955	Bone marrow	0.659858	0.828616
cg04309194	chr5	1201629	Bone marrow	0.644663	0.79179
cg21487099	chr5	1201608	Bone marrow	0.679984	0.803217
cg21492882	chr5	1201639	Bone marrow	0.567828	0.721875
cg05163933	chr5	1089800	Bone marrow	0.550429	0.680517
cg11805188	chr5	1089722	Bone marrow	0.653245	0.814908
cg16560824	chr8	142189535	Bone marrow	0.915657	0.970931
cg04536030	chr9	139746787	Bone marrow	0.645442	0.825799
cg06164957	chr1	2005268	Bone marrow	0.934553	0.980277
cg24715732	chr1	2005265	Bone marrow	0.904812	0.960984
cg20161227	chr6	31980836	Bone marrow	0.761845	0.924668
cg19157327	chr17	80668906	Bone marrow	0.85086	0.857118
cg11915671	chr19	6495897	Bone marrow	0.638492	0.694152
cg09599518	chr1	16344571	Bone marrow	0.712083	0.81433
cg13150613	chr1	16344558	Bone marrow	0.768825	0.879038
cg09214398	chr15	78556534	Bone marrow	0.834241	0.959581
cg00216061	chr16	88547579	Bone marrow	0.643213	0.838415
cg16653138	chr1	2005180	Bone marrow	0.903723	0.958162
cg02115397	chr6	32975850	Bone marrow	0.930255	0.950436
cg16673446	chr6	32975925	Bone marrow	0.861266	0.935296
cg18477188	chr6	32975885	Bone marrow	0.9356	0.985718
cg08775835	chr16	31147044	Bone marrow	0.898219	0.962449
cg27436259	chr16	31147017	Bone marrow	0.973691	0.972453
cg15860924	chr1	33612977	Bone marrow	0.889414	0.915043
cg06136125	chr15	62537916	Bone marrow	0.71056	0.744222
cg25637473	chr15	62537960	Bone marrow	0.961628	0.983797
cg15444560	chr3	44283303	Bone marrow	0.966605	0.974829
cg24154246	chr3	44283251	Bone marrow	0.888467	0.919141
cg26682608	chr1	228113023	Bone marrow	0.838327	0.871922
cg02756118	chr15	86623055	Bone marrow	0.740229	0.800912
cg13158810	chr15	86623028	Bone marrow	0.806423	0.853188
cg17779831	chr1	55271693	Bone marrow	0.892428	0.976973
cg21872908	chr1	55271673	Bone marrow	0.761586	0.85583
cg22409500	chr1	55271684	Bone marrow	0.937124	0.979507
cg02744046	chr15	58782685	Bone marrow	0.840833	0.931914
cg19534703	chr16	2849144	Peripheral blood	0.855511	0.905134
cg09314147	chr11	67287235	Peripheral blood	0.861714	0.926166
cg19500979	chr11	67287273	Peripheral blood	0.594196	0.671707
cg20971967	chr2	120770454	Peripheral blood	0.0143298	0.0184302
cg14967868	chr4	177116771	Peripheral blood	0.0383765	0.039991
cg09202263	chr11	2398494	Peripheral blood	0.0353465	0.0448103
cg09578291	chr11	2398526	Peripheral blood	0.0239576	0.0260941
cg11356794	chr11	2398533	Peripheral blood	0.0170093	0.0240025
cg16568036	chr11	2398531	Peripheral blood	0.0320827	0.0604803
cg19712490	chr11	2398477	Peripheral blood	0.146456	0.24604
cg23873523	chr11	2398502	Peripheral blood	0.0453316	0.0516334
cg24436578	chr11	2398521	Peripheral blood	0.0227489	0.0244958
cg25144930	chr11	2398505	Peripheral blood	0.0179881	0.0218653
cg12836902	chr19	54959829	Peripheral blood	0.0720857	0.102975
cg15502893	chr19	54959833	Peripheral blood	0.0524865	0.0644422
cg07035740	chr5	176057740	Peripheral blood	0.0524074	0.0870817
cg03358592	chr9	707410	Peripheral blood	0.0397995	0.154361
cg01766191	chr11	57103423	Peripheral blood	0.02847	0.0350439
cg08821673	chr11	57103388	Peripheral blood	0.0302499	0.0341911
cg12911972	chr11	57103414	Peripheral blood	0.0122203	0.0159585
cg15561050	chr14	24020749	Peripheral blood	0.0379796	0.0594916
cg16488080	chr14	24020791	Peripheral blood	0.0369374	0.04288
cg00909514	chr1	200860534	Peripheral blood	0.0204093	0.0348169
cg22213391	chr1	200860537	Peripheral blood	0.0301364	0.121587
cg26133206	chr5	133861746	Peripheral blood	0.0189439	0.0222845
cg18213545	chr11	57529400	Peripheral blood	0.0351761	0.174195
cg19210276	chr11	57529465	Peripheral blood	0.0800335	0.286821
cg06881081	chr9	140100021	Peripheral blood	0.0190453	0.0248595
cg08176361	chr9	140099985	Peripheral blood	0.0168316	0.0265414
cg09133711	chr9	140099991	Peripheral blood	0.0228036	0.0283369
cg02648847	chr1	167408735	Peripheral blood	0.0651556	0.28539
cg10144434	chr1	212209099	Peripheral blood	0.0276575	0.0280256
cg12667257	chr1	212209103	Peripheral blood	0.025849	0.0290565
cg24885585	chr1	212209156	Peripheral blood	0.0510293	0.0516931
cg04307561	chr8	72460119	Peripheral blood	0.0705179	0.0885448
cg04542030	chr2	74375469	Peripheral blood	0.0682029	0.179211
cg19977428	chr19	35819985	Peripheral blood	0.0726082	0.212664
cg03920999	chr3	10334760	Peripheral blood	0.115533	0.349084
cg06606318	chr1	27339314	Peripheral blood	0.029872	0.044696
cg00084669	chr3	188665440	Peripheral blood	0.0395131	0.105105
cg11675876	chr3	188665436	Peripheral blood	0.0219315	0.0839644
cg26008365	chr1	153958797	Peripheral blood	0.0566571	0.249732
cg04969688	chr15	30114816	Peripheral blood	0.0975041	0.23272
cg05045210	chr15	30114829	Peripheral blood	0.0561501	0.174681
cg21395123	chr4	89978388	Peripheral blood	0.0380473	0.101944
cg03611151	chr1	24229581	Peripheral blood	0.0544547	0.269752
cg08102185	chr6	38682995	Peripheral blood	0.0217446	0.0444753
cg01568243	chr9	125795761	Peripheral blood	0.0826755	0.293852
cg15441686	chr9	125795820	Peripheral blood	0.0677059	0.314587
cg25784220	chr19	58609602	Peripheral blood	0.0225499	0.0633413
cg21887193	chr7	150786082	Peripheral blood	0.0639116	0.220658
cg01565130	chr1	167690726	Peripheral blood	0.0589997	0.280936
cg06114465	chr11	47422380	Peripheral blood	0.0805501	0.296786
cg11855615	chr17	33817136	Peripheral blood	0.0811997	0.225444
cg20310100	chr11	68081207	Peripheral blood	0.159622	0.369342
cg24734422	chr17	37010158	Peripheral blood	0.0270451	0.0330645
cg14011070	chr1	235811811	Peripheral blood	0.722886	0.868111
cg05200610	chr12	72233572	Peripheral blood	0.0283536	0.036909
cg02005336	chr11	61560123	Peripheral blood	0.0744539	0.0961683
cg22704775	chr11	61560126	Peripheral blood	0.0601045	0.0818705
cg16639554	chr2	192711213	Peripheral blood	0.110113	0.238919
cg24299740	chr11	134252804	Peripheral blood	0.766453	0.819766
cg17721897	chr5	31908408	Peripheral blood	0.96936	0.973597
cg22068467	chr17	73084845	Peripheral blood	0.571794	0.616187
cg09045305	chr10	1451460	Peripheral blood	0.871413	0.917169
cg24743200	chr10	1451381	Peripheral blood	0.969077	0.972655
cg25416125	chr12	56329615	Peripheral blood	0.816887	0.683044
cg19649534	chr20	56099947	Peripheral blood	0.945468	0.950289
cg25816814	chr20	56099937	Peripheral blood	0.971262	0.971906
cg11645762	chr6	31867819	Peripheral blood	0.598002	0.557393
cg08798862	chr16	88832532	Peripheral blood	0.812351	0.718584
cg16577724	chr5	428068	Peripheral blood	0.969781	0.974964
cg07697428	chr17	4079341	Peripheral blood	0.688288	0.466429
cg11477010	chr17	4079262	Peripheral blood	0.85212	0.682018
cg06636203	chr6	31867788	Peripheral blood	0.799456	0.706044
cg14378925	chr11	64635728	Peripheral blood	0.82566	0.700338
cg19627549	chr13	40762469	Peripheral blood	0.80115	0.72046
cg22488891	chr13	40762452	Peripheral blood	0.917072	0.757
cg13480043	chr3	45984883	Peripheral blood	0.810909	0.775925
cg11252555	chr19	49993865	Peripheral blood	0.966346	0.898667
cg18728862	chr19	49993915	Peripheral blood	0.758115	0.722033
cg10505658	chr17	80084571	Peripheral blood	0.74881	0.61082
cg04340595	chr1	9789174	Peripheral blood	0.843358	0.614556
cg01424562	chr14	69256677	Peripheral blood	0.815939	0.668627
cg06900650	chr2	130956219	Peripheral blood	0.980861	0.979478
cg21493212	chr2	130956201	Peripheral blood	0.872648	0.934009
cg13127825	chr6	31867919	Peripheral blood	0.562931	0.489467
cg25013586	chr6	31867915	Peripheral blood	0.559687	0.556168
cg25861453	chr6	31867906	Peripheral blood	0.660787	0.595546
cg08241406	chr10	63808875	Peripheral blood	0.689778	0.598387
cg17973778	chr10	63808852	Peripheral blood	0.869251	0.728683
cg22846816	chr10	63808857	Peripheral blood	0.849137	0.701892
cg03634729	chr18	21452829	Peripheral blood	0.705686	0.601611
cg13270625	chr18	21452819	Peripheral blood	0.83471	0.702831
cg13706784	chr16	1014975	Peripheral blood	0.851102	0.854883
cg06201717	chr1	2949633	Peripheral blood	0.898917	0.777848
cg19825898	chr1	2949651	Peripheral blood	0.939171	0.820792
cg05656688	chr1	25254088	Peripheral blood	0.855286	0.717603
cg11336061	chr1	25254149	Peripheral blood	0.919896	0.810542
cg05730385	chr10	1939683	Peripheral blood	0.929999	0.820939
cg24265076	chr10	1939618	Peripheral blood	0.879722	0.902898
