# Supplementary material for: Plasma cfDNA and peripheral blood gDNA provide complementary information for molecular monitoring in myeloproliferative neoplasms
Source: Front Oncol. 2026 Mar 27;16:1771587. doi: 10.3389/fonc.2026.1771587 (PMC13065645; doi:10.3389/fonc.2026.1771587)
Supplement: Supplementary Table 2 — Patient-level mutation and hematologic data of the technial cohort. [file Table2.xlsx]

## Sheet: Sheet1
Patient ID	Treatment	Sample Type	Gene	Chromosome	Start_Position	End_Position	Reference_Allele	Tumor_Seq_Allele2	Variant_Classification	Variant_Type	Variant	VAF	Clinical Status	WBC	HCT	PLT	Lymphocyte%
P01	RUX	BM gDNA	JAK2	chr9	5073770	5073770	G	T	SNP	Missense_Mutation	V617F	0.933	NR	46.37	34.4	283	10
P01	RUX	BM gDNA	SH2B3	chr12	111856140	111856140	C	T	SNP	Missense_Mutation	S64L	0.248	NR	46.37	34.4	283	10
P01	RUX	BM gDNA	ASXL1	chr20	31022839	31022839	T	A	SNP	Missense_Mutation	L775X	0.455	NR	46.37	34.4	283	10
P01	RUX	cfDNA	JAK2	chr9	5073770	5073770	G	T	SNP	Missense_Mutation	V617F	0.953	NR	46.37	34.4	283	10
P01	RUX	cfDNA	SH2B3	chr12	111856140	111856140	C	T	SNP	Missense_Mutation	S64L	0.363	NR	46.37	34.4	283	10
P01	RUX	cfDNA	ASXL1	chr20	31022839	31022839	T	A	SNP	Missense_Mutation	L775X	0.461	NR	46.37	34.4	283	10
P01	RUX	PB gDNA	JAK2	chr9	5073770	5073770	G	T	SNP	Missense_Mutation	V617F	0.901	NR	46.37	34.4	283	10
P01	RUX	PB gDNA	SH2B3	chr12	111856140	111856140	C	T	SNP	Missense_Mutation	S64L	0.271	NR	46.37	34.4	283	10
P01	RUX	PB gDNA	ASXL1	chr20	31022839	31022839	T	A	SNP	Missense_Mutation	L775X	0.441	NR	46.37	34.4	283	10
P02	lidocaine	BM gDNA	JAK2	chr9	5073770	5073770	G	T	SNP	Missense_Mutation	V617F	0.244	NR	7.78	49.6	695	25.1
P02	lidocaine	cfDNA	JAK2	chr9	5073770	5073770	G	T	SNP	Missense_Mutation	V617F	0.265	NR	7.78	49.6	695	25.1
P02	lidocaine	PB gDNA	JAK2	chr9	5073770	5073770	G	T	SNP	Missense_Mutation	V617F	0.203	NR	7.78	49.6	695	25.1
P03	IFN	BM gDNA	JAK2	chr9	5073770	5073770	G	T	SNP	Missense_Mutation	V617F	0.719	NR	17.68	63.9	456	16.6
P03	IFN	cfDNA	JAK2	chr9	5073770	5073770	G	T	SNP	Missense_Mutation	V617F	0.8	NR	17.68	63.9	456	16.6
P03	IFN	PB gDNA	JAK2	chr9	5073770	5073770	G	T	SNP	Missense_Mutation	V617F	0.708	NR	17.68	63.9	456	16.6
P04	HU	BM gDNA	CALR	chr19	13054572	13054623	CTTAAGGAGGAGGAAGAAGACAAGAAACGCAAAGAGGAGGAGGAGGCAGAGG	-	DEL	Frame_Shift_Del	L367Tfs*46	0.228	NR	9.18	36.9	716	29.3
P04	HU	cfDNA	CALR	chr19	13054572	13054623	CTTAAGGAGGAGGAAGAAGACAAGAAACGCAAAGAGGAGGAGGAGGCAGAGG	-	DEL	Frame_Shift_Del	L367Tfs*46	0.456	NR	9.18	36.9	716	29.3
P04	HU	PB gDNA	CALR	chr19	13054572	13054623	CTTAAGGAGGAGGAAGAAGACAAGAAACGCAAAGAGGAGGAGGAGGCAGAGG	-	DEL	Frame_Shift_Del	L367Tfs*46	0.15	NR	9.18	36.9	716	29.3
P05	lidocaine	BM gDNA	CALR	chr19	13054627	-	-	TTGTC	INS	Frame_Shift_INS	K385Nfs*47	0.138	PR	8.85	41.2	553	21.9
P05	lidocaine	BM gDNA	EP300	chr22	41513701	41513701	G	A	SNP	Missense_Mutation	R202Q	0.469	PR	8.85	41.2	553	21.9
P05	lidocaine	cfDNA	CALR	chr19	13054627	-	-	TTGTC	INS	Frame_Shift_INS	K385Nfs*47	0.253	PR	8.85	41.2	553	21.9
P05	lidocaine	cfDNA	EP300	chr22	41513701	41513701	G	A	SNP	Missense_Mutation	R202Q	0.477	PR	8.85	41.2	553	21.9
P05	lidocaine	PB gDNA	CALR	chr19	13054627	-	-	TTGTC	INS	Frame_Shift_INS	K385Nfs*47	0.148	PR	8.85	41.2	553	21.9
P05	lidocaine	PB gDNA	EP300	chr22	41513701	41513701	G	A	SNP	Missense_Mutation	R202Q	0.486	PR	8.85	41.2	553	21.9
P06	aspirin	BM gDNA	JAK2	chr9	5073770	5073770	G	T	SNP	Missense_Mutation	V617F	0.633	NR	12.46	54.3	573	13.2
P06	aspirin	cfDNA	JAK2	chr9	5073770	5073770	G	T	SNP	Missense_Mutation	V617F	0.51	NR	12.46	54.3	573	13.2
P06	aspirin	PB gDNA	JAK2	chr9	5073770	5073770	G	T	SNP	Missense_Mutation	V617F	0.62	NR	12.46	54.3	573	13.2
P07	HU	BM gDNA	TET2	chr4	106193849	-	-	G	INS	Frame_Shift_INS	K1438Efs*40	0.396	NR	10.15	40.5	1101	9
P07	HU	BM gDNA	JAK2	chr9	5073770	5073770	G	T	SNP	Missense_Mutation	V617F	0.452	NR	10.15	40.5	1101	9
P07	HU	cfDNA	TET2	chr4	106193849	-	-	G	INS	Frame_Shift_INS	K1438Efs*40	0.392	NR	10.15	40.5	1101	9
P07	HU	cfDNA	JAK2	chr9	5073770	5073770	G	T	SNP	Missense_Mutation	V617F	0.395	NR	10.15	40.5	1101	9
P07	HU	PB gDNA	TET2	chr4	106193849	-	-	G	INS	Frame_Shift_INS	K1438Efs*40	0.449	NR	10.15	40.5	1101	9
P07	HU	PB gDNA	JAK2	chr9	5073770	5073770	G	T	SNP	Missense_Mutation	V617F	0.389	NR	10.15	40.5	1101	9
