# Supplementary material for: Plasma cfDNA and peripheral blood gDNA provide complementary information for molecular monitoring in myeloproliferative neoplasms
Source: Front Oncol. 2026 Mar 27;16:1771587. doi: 10.3389/fonc.2026.1771587 (PMC13065645; doi:10.3389/fonc.2026.1771587)
Supplement: Supplementary Table 3 — Patient-level mutation and hematologic data of the validation cohort. [file Table3.xlsx]

## Sheet: validation cohort
Patient ID	Time	Sample Type	Gene	Chromosome	Start_Position	End_Position	Reference_Allele	Tumor_Seq_Allele2	Variant_Classification	Variant_Type	Alteration	VAF	Treatment	Clinical Status	WBC	HCT	PLT	Lymphocyte%
P01	T1	cfDNA	DNMT3A	chr2	25468915	-	-	T	INS	Frame_Shift_Ins	V483Dfs*9	0.065	HU	NR	3.13	47.2	139	28.4
P01	T1	cfDNA	DNMT3A	chr2	25498380	25498380	T	G	SNP	Missense_Mutation	M161L	0.476	HU	NR	3.13	47.2	139	28.4
P01	T1	cfDNA	JAK2	chr9	5073770	5073770	G	T	SNP	Missense_Mutation	V617F	0.275	HU	NR	3.13	47.2	139	28.4
P01	T1	cfDNA	NF1	chr17	29533333	29533333	A	G	SNP	Missense_Mutation	T446A	0.399	HU	NR	3.13	47.2	139	28.4
P01	T1	gDNA	DNMT3A	chr2	25468915	-	-	T	INS	Frame_Shift_Ins	V483Dfs*9	0.05	HU	NR	3.13	47.2	139	28.4
P01	T1	gDNA	DNMT3A	chr2	25498380	25498380	T	G	SNP	Missense_Mutation	M161L	0.437	HU	NR	3.13	47.2	139	28.4
P01	T1	gDNA	JAK2	chr9	5073770	5073770	G	T	SNP	Missense_Mutation	V617F	0.317	HU	NR	3.13	47.2	139	28.4
P01	T1	gDNA	NF1	chr17	29533333	29533333	A	G	SNP	Missense_Mutation	T446A	0.479	HU	NR	3.13	47.2	139	28.4
P01	T2	cfDNA	DNMT3A	chr2	25468915	-	-	T	INS	Frame_Shift_Ins	V483Dfs*9	0.026	HU	NR	4.39	53	229	15.7
P01	T2	cfDNA	DNMT3A	chr2	25498380	25498380	T	G	SNP	Missense_Mutation	M161L	0.589	HU	NR	4.39	53	229	15.7
P01	T2	cfDNA	JAK2	chr9	5073770	5073770	G	T	SNP	Missense_Mutation	V617F	0.683	HU	NR	4.39	53	229	15.7
P01	T2	cfDNA	NF1	chr17	29533333	29533333	A	G	SNP	Missense_Mutation	T446A	0.428	HU	NR	4.39	53	229	15.7
P01	T2	gDNA	DNMT3A	chr2	25468915	-	-	T	INS	Frame_Shift_Ins	V483Dfs*9	0.02	HU	NR	4.39	53	229	15.7
P01	T2	gDNA	DNMT3A	chr2	25498380	25498380	T	G	SNP	Missense_Mutation	M161L	0.486	HU	NR	4.39	53	229	15.7
P01	T2	gDNA	JAK2	chr9	5073770	5073770	G	T	SNP	Missense_Mutation	V617F	0.542	HU	NR	4.39	53	229	15.7
P01	T2	gDNA	NF1	chr17	29533333	29533333	A	G	SNP	Missense_Mutation	T446A	0.458	HU	NR	4.39	53	229	15.7
P02	T1	cfDNA	JAK2	chr9	5073770	5073770	G	T	SNP	Missense_Mutation	V6A7F	0.168	HU	PR	5.19	35.1	499	48.6
P02	T1	gDNA	JAK2	chr9	5073770	5073770	G	T	SNP	Missense_Mutation	V6A7F	0.08	HU	PR	5.19	35.1	499	48.6
P02	T2	cfDNA	JAK2	chr9	5073770	5073770	G	T	SNP	Missense_Mutation	V6A7F	0.166	HU	PR	7.02	34.5	471	29.3
P02	T2	gDNA	JAK2	chr9	5073770	5073770	G	T	SNP	Missense_Mutation	V6A7F	0.106	HU	PR	7.02	34.5	471	29.3
P03	T1	cfDNA	CALR	chr19	13054572	13054623	CTTAAGGAGGAGGAAGAAGACAAGAAACGCAAAGAGGAGGAGGAGGCAGAGG	-	DEL	Frame_Shift_Del	L367Tfs*46	0.444	HU	PR	8.18	34.4	503	26.5
P03	T1	cfDNA	MPL	chr1	43818420	43818420	C	G	SNP	Missense_Mutation	L367Tfs*46	0.069	HU	PR	8.18	34.4	503	26.5
P03	T1	gDNA	CALR	chr19	13054572	13054623	CTTAAGGAGGAGGAAGAAGACAAGAAACGCAAAGAGGAGGAGGAGGCAGAGG	-	DEL	Frame_Shift_Del	L367Tfs*46	0.302	HU	PR	8.18	34.4	503	26.5
P03	T1	gDNA	DNMT3A	chr2	25463287	25463287	G	A	SNP	Missense_Mutation	R736C	0.033	HU	PR	8.18	34.4	503	26.5
P03	T1	gDNA	MPL	chr1	43818420	43818420	C	G	SNP	Missense_Mutation	L367Tfs*46	0.04	HU	PR	8.18	34.4	503	26.5
P03	T2	cfDNA	CALR	chr19	13054572	13054623	CTTAAGGAGGAGGAAGAAGACAAGAAACGCAAAGAGGAGGAGGAGGCAGAGG	-	DEL	Frame_Shift_Del	L367Tfs*46	0.467	HU	PR	8.39	35.7	543	29.7
P03	T2	cfDNA	MPL	chr1	43818420	43818420	C	G	SNP	Missense_Mutation	L367Tfs*46	0.063	HU	PR	8.39	35.7	543	29.7
P03	T2	gDNA	CALR	chr19	13054572	13054623	CTTAAGGAGGAGGAAGAAGACAAGAAACGCAAAGAGGAGGAGGAGGCAGAGG	-	DEL	Frame_Shift_Del	L367Tfs*46	0.093	HU	PR	8.39	35.7	543	29.7
P03	T2	gDNA	DNMT3A	chr2	25463287	25463287	G	A	SNP	Missense_Mutation	R736C	0.026	HU	PR	8.39	35.7	543	29.7
P03	T2	gDNA	MPL	chr1	43818420	43818420	C	G	SNP	Missense_Mutation	L367Tfs*46	0.04	HU	PR	8.39	35.7	543	29.7
P04	T1	cfDNA	TET2	chr4	106158503	106158503	G	A	SNP	Missense_Mutation	C1135Y	0.279	HU	NR	14.59	50.4	549	15.2
P04	T1	cfDNA	JAK2	chr9	5073770	5073770	G	T	SNP	Missense_Mutation	V617F	0.61	HU	NR	14.59	50.4	549	15.2
P04	T1	cfDNA	ASXL1	chr20	31022936	-	-	T	INS	Frame_Shift_Ins	P808Sfs*14	0.272	HU	NR	14.59	50.4	549	15.2
P04	T1	gDNA	TET2	chr4	106158503	106158503	G	A	SNP	Missense_Mutation	C1135Y	0.409	HU	NR	14.59	50.4	549	15.2
P04	T1	gDNA	JAK2	chr9	5073770	5073770	G	T	SNP	Missense_Mutation	V617F	0.808	HU	NR	14.59	50.4	549	15.2
P04	T1	gDNA	ASXL1	chr20	31022936	-	-	T	INS	Frame_Shift_Ins	P808Sfs*14	0.4	HU	NR	14.59	50.4	549	15.2
P04	T2	cfDNA	TET2	chr4	106158503	106158503	G	A	SNP	Missense_Mutation	C1135Y	0.376	HU	NR	10.61	41	622	17.6
P04	T2	cfDNA	JAK2	chr9	5073770	5073770	G	T	SNP	Missense_Mutation	V617F	0.85	HU	NR	10.61	41	622	17.6
P04	T2	cfDNA	ASXL1	chr20	31022936	-	-	T	INS	Frame_Shift_Ins	P808Sfs*14	0.328	HU	NR	10.61	41	622	17.6
P04	T2	gDNA	TET2	chr4	106158503	106158503	G	A	SNP	Missense_Mutation	C1135Y	0.337	HU	NR	10.61	41	622	17.6
P04	T2	gDNA	JAK2	chr9	5073770	5073770	G	T	SNP	Missense_Mutation	V617F	0.797	HU	NR	10.61	41	622	17.6
P04	T2	gDNA	ASXL1	chr20	31022936	-	-	T	INS	Frame_Shift_Ins	P808Sfs*14	0.338	HU	NR	10.61	41	622	17.6
P05	T1	cfDNA	JAK2	chr9	5073770	5073770	G	T	SNP	Missense_Mutation	V617F	0.981	RUX	PR	19.13	29.1	372	6.3
P05	T1	gDNA	JAK2	chr9	5073770	5073770	G	T	SNP	Missense_Mutation	V617F	0.992	RUX	PR	19.13	29.1	372	6.3
P05	T2	cfDNA	JAK2	chr9	5073770	5073770	G	T	SNP	Missense_Mutation	V617F	0.967	RUX	CR	8.77	26.2	177	17.4
P05	T2	gDNA	JAK2	chr9	5073770	5073770	G	T	SNP	Missense_Mutation	V617F	0.748	RUX	CR	8.77	26.2	177	17.4
P06	T1	cfDNA	JAK2	chr9	5073770	5073770	G	T	SNP	Missense_Mutation	V617F	0.861	HU	PR	11.7	42	521	12.6
P06	T1	gDNA	JAK2	chr9	5073770	5073770	G	T	SNP	Missense_Mutation	V617F	0.82	HU	PR	11.7	42	521	12.6
P06	T2	cfDNA	JAK2	chr9	5073770	5073770	G	T	SNP	Missense_Mutation	V617F	0.718	HU	CR	4.4	40.3	264	20.9
P06	T2	gDNA	JAK2	chr9	5073770	5073770	G	T	SNP	Missense_Mutation	V617F	0.596	HU	CR	4.4	40.3	264	20.9
P07	T1	cfDNA	DNMT3A	chr2	25462068	25462068	A	G	SNP	Missense_Mutation	I780T	0.427	HU	PR	6.48	35.1	583	21.6
P07	T1	cfDNA	CALR	chr19	13054572	13054623	CTTAAGGAGGAGGAAGAAGACAAGAAACGCAAAGAGGAGGAGGAGGCAGAGG	-	DEL	Frame_Shift_Del	L367Tfs*46	0.473	HU	PR	6.48	35.1	583	21.6
P07	T1	gDNA	DNMT3A	chr2	25462068	25462068	A	G	SNP	Missense_Mutation	I780T	0.408	HU	PR	6.48	35.1	583	21.6
P07	T1	gDNA	CALR	chr19	13054572	13054623	CTTAAGGAGGAGGAAGAAGACAAGAAACGCAAAGAGGAGGAGGAGGCAGAGG	-	DEL	Frame_Shift_Del	L367Tfs*46	0.307	HU	PR	6.48	35.1	583	21.6
P07	T2	cfDNA	DNMT3A	chr2	25462068	25462068	A	G	SNP	Missense_Mutation	I780T	0.506	HU	PR	8	34.4	500	13.4
P07	T2	cfDNA	CALR	chr19	13054572	13054623	CTTAAGGAGGAGGAAGAAGACAAGAAACGCAAAGAGGAGGAGGAGGCAGAGG	-	DEL	Frame_Shift_Del	L367Tfs*46	0.322	HU	PR	8	34.4	500	13.4
P07	T2	gDNA	DNMT3A	chr2	25462068	25462068	A	G	SNP	Missense_Mutation	I780T	0.387	HU	PR	8	34.4	500	13.4
P07	T2	gDNA	CALR	chr19	13054572	13054623	CTTAAGGAGGAGGAAGAAGACAAGAAACGCAAAGAGGAGGAGGAGGCAGAGG	-	DEL	Frame_Shift_Del	L367Tfs*46	0.272	HU	PR	8	34.4	500	13.4
P08	T1	cfDNA	JAK2	chr9	5073770	5073770	G	T	SNP	Missense_Mutation	V617F	0.546	HU	CR	7.29	43.3	402	16.3
P08	T1	gDNA	JAK2	chr9	5073770	5073770	G	T	SNP	Missense_Mutation	V617F	0.5	HU	CR	7.29	43.3	402	16.3
P08	T2	cfDNA	JAK2	chr9	5073770	5073770	G	T	SNP	Missense_Mutation	V617F	0.628	HU	NR	11.33	45.5	457	13.5
P08	T2	gDNA	JAK2	chr9	5073770	5073770	G	T	SNP	Missense_Mutation	V617F	0.531	HU	NR	11.33	45.5	457	13.5
P08	T2	gDNA	DNMT3A	chr2	25505343	25505343	G	T	SNP	Missense_Mutation	P139T	0.028	HU	NR	11.33	45.5	457	13.5
P09	T1	cfDNA	DNMT3A	chr2	25457243	25457243	G	A	SNP	Missense_Mutation	R882C	0.02	HU	NR	13.91	67.8	659	8.5
P09	T1	cfDNA	JAK2	chr9	5073770	5073770	G	T	SNP	Missense_Mutation	V617F	0.625	HU	NR	13.91	67.8	659	8.5
P09	T1	cfDNA	SETBP1	chr18	42529889	42529889	C	T	SNP	Missense_Mutation	T195M	0.513	HU	NR	13.91	67.8	659	8.5
P09	T1	gDNA	DNMT3A	chr2	25457243	25457243	G	A	SNP	Missense_Mutation	R882C	0.011	HU	NR	13.91	67.8	659	8.5
P09	T1	gDNA	JAK2	chr9	5073770	5073770	G	T	SNP	Missense_Mutation	V617F	0.761	HU	NR	13.91	67.8	659	8.5
P09	T1	gDNA	SETBP1	chr18	42529889	42529889	C	T	SNP	Missense_Mutation	T195M	0.492	HU	NR	13.91	67.8	659	8.5
P09	T2	cfDNA	DNMT3A	chr2	25457243	25457243	G	A	SNP	Missense_Mutation	R882C	0.027	HU	CR	6	41	324	16.3
P09	T2	cfDNA	JAK2	chr9	5073770	5073770	G	T	SNP	Missense_Mutation	V617F	0.64	HU	CR	6	41	324	16.3
P09	T2	cfDNA	SETBP1	chr18	42529889	42529889	C	T	SNP	Missense_Mutation	T195M	0.442	HU	CR	6	41	324	16.3
P09	T2	gDNA	DNMT3A	chr2	25457243	25457243	G	A	SNP	Missense_Mutation	R882C	0.024	HU	CR	6	41	324	16.3
P09	T2	gDNA	JAK2	chr9	5073770	5073770	G	T	SNP	Missense_Mutation	V617F	0.59	HU	CR	6	41	324	16.3
P09	T2	gDNA	SETBP1	chr18	42529889	42529889	C	T	SNP	Missense_Mutation	T195M	0.487	HU	CR	6	41	324	16.3
P10	T1	cfDNA	JAK2	chr9	5073771	50737701	G	A	SNP	Missense_Mutation	R340Q	0.097	HU	PR	10.57	40.3	448	23.7
P10	T1	cfDNA	JAK2	chr9	5073770	5073770	G	T	SNP	Missense_Mutation	V617F	0.504	HU	PR	10.57	40.3	448	23.7
P10	T1	gDNA	DNMT3A	chr2	25457243	25457243	G	A	SNP	Missense_Mutation	R882C	0.027	HU	PR	10.57	40.3	448	23.7
P10	T1	gDNA	JAK2	chr9	5055751	5055751	G	A	SNP	Missense_Mutation	R340Q	0.068	HU	PR	10.57	40.3	448	23.7
P10	T1	gDNA	JAK2	chr9	5073770	5073770	G	T	SNP	Missense_Mutation	V617F	0.527	HU	PR	10.57	40.3	448	23.7
P10	T2	cfDNA	JAK2	chr9	5055751	5055751	G	A	SNP	Missense_Mutation	R340Q	0.07	HU	NR	9.47	41.6	501	19.9
P10	T2	cfDNA	JAK2	chr9	5073770	5073770	G	T	SNP	Missense_Mutation	V617F	0.581	HU	NR	9.47	41.6	501	19.9
P10	T2	gDNA	DNMT3A	chr2	25457243	25457243	G	A	SNP	Missense_Mutation	R882C	0.038	HU	NR	9.47	41.6	501	19.9
P10	T2	gDNA	JAK2	chr9	5055751	5055751	G	A	SNP	Missense_Mutation	R340Q	0.083	HU	NR	9.47	41.6	501	19.9
P10	T2	gDNA	JAK2	chr9	5073770	5073770	G	T	SNP	Missense_Mutation	V617F	0.525	HU	NR	9.47	41.6	501	19.9
P11	T1	cfDNA	JAK2	chr9	5073770	5073770	G	T	SNP	Missense_Mutation	V617F	0.0431	HU	NR	14.26	36.3	644	19.6
P11	T1	gDNA	JAK2	chr9	5073770	5073770	G	T	SNP	Missense_Mutation	V617F	0.05	HU	NR	14.26	36.3	644	19.6
P11	T2	cfDNA	JAK2	chr9	5073770	5073770	G	T	SNP	Missense_Mutation	V617F	0.0292	HU	PR	7.37	36.8	522	NA
P11	T2	gDNA	JAK2	chr9	5073770	5073770	G	T	SNP	Missense_Mutation	V617F	0.06	HU	PR	7.37	36.8	522	NA
P12	T1	cfDNA	JAK2	chr9	5073770	5073770	G	T	SNP	Missense_Mutation	V617F	0.1316	HU	PR	6.87	38.8	504	40
P12	T1	gDNA	JAK2	chr9	5073770	5073770	G	T	SNP	Missense_Mutation	V617F	0.052	HU	PR	6.87	38.8	504	40
P12	T2	cfDNA	JAK2	chr9	5073770	5073770	G	T	SNP	Missense_Mutation	V617F	0.168	HU	NR	7.46	42	620	36.2
P12	T2	gDNA	DNMT3A	chr2	25463318	25463318	C	A	SNP	Missense_Mutation	E725D	0.021	HU	NR	7.46	42	620	36.2
P12	T2	gDNA	JAK2	chr9	5073770	5073770	G	T	SNP	Missense_Mutation	V617F	0.09	HU	NR	7.46	42	620	36.2
P13	T1	cfDNA	JAK2	chr9	5073770	5073770	G	T	SNP	Missense_Mutation	V617F	0.672	HU	CR	6.86	38.7	345	18.1
P13	T1	gDNA	JAK2	chr9	5073770	5073770	G	T	SNP	Missense_Mutation	V617F	0.702	HU	CR	6.86	38.7	345	18.1
P13	T2	cfDNA	JAK2	chr9	5073770	5073770	G	T	SNP	Missense_Mutation	V617F	0.826	HU	PR	8.8	41.8	431	12.4
P13	T2	gDNA	JAK2	chr9	5073770	5073770	G	T	SNP	Missense_Mutation	V617F	0.834	HU	PR	8.8	41.8	431	12.4
P14	T1	cfDNA	JAK2	chr9	5073770	5073770	G	T	SNP	Missense_Mutation	V617F	0.269	HU	NR	6.16	36.7	622	15.4
P14	T1	cfDNA	ASXL1	chr20	31023198	31023198	T	-	Del	Frame_Shift_Del	S895Lfs*13	0.077	HU	NR	6.16	36.7	622	15.4
P14	T1	gDNA	JAK2	chr9	5073770	5073770	G	T	SNP	Missense_Mutation	V617F	0.265	HU	NR	6.16	36.7	622	15.4
P14	T2	cfDNA	JAK2	chr9	5073770	5073770	G	T	SNP	Missense_Mutation	V617F	0.337	HU	PR	5.43	37.1	433	23.2
P14	T2	cfDNA	ASXL1	chr20	31023198	31023198	T	-	Del	Frame_Shift_Del	S895Lfs*13	0.07	HU	PR	5.43	37.1	433	23.2
P14	T2	gDNA	JAK2	chr9	5073770	5073770	G	T	SNP	Missense_Mutation	V617F	0.345	HU	PR	5.43	37.1	433	23.2
P14	T2	gDNA	DNMT3A	chr2	25463271	25463271	G	T	SNP	Missense_Mutation	A741E	0.039	HU	PR	5.43	37.1	433	23.2
P15	T1	cfDNA	CSF3R	chr1	36933246	36933246	G	A	SNP	Missense_Mutation	S624L	0.479	HU	PR	12.06	38.2	509	21.1
P15	T1	cfDNA	JAK2	chr9	5073770	5073770	G	T	SNP	Missense_Mutation	V617F	0.897	HU	PR	12.06	38.2	509	21.1
P15	T1	cfDNA	ASXL1	chr20	31022845	31022846	AG	-	DEL	Frame_Shift_Del	E777Afs*9	0.065	HU	PR	12.06	38.2	509	21.1
P15	T1	cfDNA	ASXL1	chr20	31022938	31022938	C	-	Del	Frame_Shift_Del	P808Lfs*10	0.062	HU	PR	12.06	38.2	509	21.1
P15	T1	gDNA	CSF3R	chr1	36933246	36933246	G	A	SNP	Missense_Mutation	S624L	0.402	HU	PR	12.06	38.2	509	21.1
P15	T1	gDNA	JAK2	chr9	5073770	5073770	G	T	SNP	Missense_Mutation	V617F	0.748	HU	PR	12.06	38.2	509	21.1
P15	T1	gDNA	ASXL1	chr20	31022845	31022846	AG	-	DEL	Frame_Shift_Del	E777Afs*9	0.058	HU	PR	12.06	38.2	509	21.1
P15	T2	cfDNA	CSF3R	chr1	36933246	36933246	G	A	SNP	Missense_Mutation	S624L	0.475	HU	CR	9.96	32.7	332	21.6
P15	T2	cfDNA	JAK2	chr9	5073770	5073770	G	T	SNP	Missense_Mutation	V617F	0.861	HU	CR	9.96	32.7	332	21.6
P15	T2	cfDNA	ASXL1	chr20	31022845	31022846	AG	-	DEL	Frame_Shift_Del	E777Afs*9	0.066	HU	CR	9.96	32.7	332	21.6
P15	T2	cfDNA	ASXL1	chr20	31022938	31022938	C	-	Del	Frame_Shift_Del	P808Lfs*10	0.052	HU	CR	9.96	32.7	332	21.6
P15	T2	gDNA	CSF3R	chr1	36933246	36933246	G	A	SNP	Missense_Mutation	S624L	0.468	HU	CR	9.96	32.7	332	21.6
P15	T2	gDNA	JAK2	chr9	5073770	5073770	G	T	SNP	Missense_Mutation	V617F	0.751	HU	CR	9.96	32.7	332	21.6
P15	T2	gDNA	ASXL1	chr20	31022845	31022846	AG	-	DEL	Frame_Shift_Del	E777Afs*9	0.053	HU	CR	9.96	32.7	332	21.6
P15	T2	gDNA	ASXL1	chr20	31022938	31022938	C	-	Del	Frame_Shift_Del	P808Lfs*10	0.05	HU	CR	9.96	32.7	332	21.6
P16	T1	cfDNA	IDH1	chr2	209108226	209108226	T	C	SNP	Missense_Mutation	Y208C	0.52	HU	CR	5.61	45.3	384	20.7
P16	T1	cfDNA	JAK2	chr9	5073770	5073770	G	T	SNP	Missense_Mutation	V617F	0.396	HU	CR	5.61	45.3	384	20.7
P16	T1	gDNA	IDH1	chr2	209108226	209108226	T	C	SNP	Missense_Mutation	Y208C	0.484	HU	CR	5.61	45.3	384	20.7
P16	T1	gDNA	JAK2	chr9	5073770	5073770	G	T	SNP	Missense_Mutation	V617F	0.356	HU	CR	5.61	45.3	384	20.7
P16	T2	cfDNA	IDH1	chr2	209108226	209108226	T	C	SNP	Missense_Mutation	Y208C	0.408	HU	CR	4.84	45.9	247	24.8
P16	T2	cfDNA	JAK2	chr9	5073770	5073770	G	T	SNP	Missense_Mutation	V617F	0.414	HU	CR	4.84	45.9	247	24.8
P16	T2	gDNA	IDH1	chr2	209108226	209108226	T	C	SNP	Missense_Mutation	Y208C	0.482	HU	CR	4.84	45.9	247	24.8
P16	T2	gDNA	JAK2	chr9	5073770	5073770	G	T	SNP	Missense_Mutation	V617F	0.375	HU	CR	4.84	45.9	247	24.8
P17	T1	cfDNA	SF3B1	chr2	198266834	198266834	T	C	SNP	Missense_Mutation	K700E	0.417	IFN+HU	NR	3.3	18.6	2166	42.7
P17	T1	cfDNA	JAK2	chr9	5073770	5073770	G	T	SNP	Missense_Mutation	V617F	0.883	IFN+HU	NR	3.3	18.6	2166	42.7
P17	T1	gDNA	DNMT3A	chr2	25463181	25463181	C	T	SNP	Missense_Mutation	R771Q	0.022	IFN+HU	NR	3.3	18.6	2166	42.7
P17	T1	gDNA	SF3B1	chr2	198266834	198266834	T	C	SNP	Missense_Mutation	K700E	0.069	IFN+HU	NR	3.3	18.6	2166	42.7
P17	T1	gDNA	JAK2	chr9	5073770	5073770	G	T	SNP	Missense_Mutation	V617F	0.114	IFN+HU	NR	3.3	18.6	2166	42.7
P17	T1	gDNA	TP53	chr17	7577538	7577538	C	T	SNP	Missense_Mutation	R248Q	0.025	IFN+HU	NR	3.3	18.6	2166	42.7
P17	T2	cfDNA	SF3B1	chr2	198266834	198266834	T	C	SNP	Missense_Mutation	K700E	0.399	IFN+HU	CR	2.53	18.4	584	33.2
P17	T2	cfDNA	JAK2	chr9	5073770	5073770	G	T	SNP	Missense_Mutation	V617F	0.791	IFN+HU	CR	2.53	18.4	584	33.2
P17	T2	gDNA	DNMT3A	chr2	25463181	25463181	C	T	SNP	Missense_Mutation	R771Q	0.026	IFN+HU	CR	2.53	18.4	584	33.2
P17	T2	gDNA	SF3B1	chr2	198266834	198266834	T	C	SNP	Missense_Mutation	K700E	0.126	IFN+HU	CR	2.53	18.4	584	33.2
P17	T2	gDNA	JAK2	chr9	5073770	5073770	G	T	SNP	Missense_Mutation	V617F	0.233	IFN+HU	CR	2.53	18.4	584	33.2
P17	T2	gDNA	TP53	chr17	7577538	7577538	C	T	SNP	Missense_Mutation	R248Q	0.026	IFN+HU	CR	2.53	18.4	584	33.2
P18	T1	cfDNA	JAK2	chr9	5073770	5073770	G	T	SNP	Missense_Mutation	V617F	0.246	IFN	CR	6.32	42.9	330	10.4
P18	T1	gDNA	DNMT3A	chr2	25497814	25497814	C	A	SNP	Missense_Mutation	R212M	0.027	IFN	CR	6.32	42.9	330	10.4
P18	T1	gDNA	JAK2	chr9	5073770	5073770	G	T	SNP	Missense_Mutation	V617F	0.188	IFN	CR	6.32	42.9	330	10.4
P18	T2	cfDNA	JAK2	chr9	5073770	5073770	G	T	SNP	Missense_Mutation	V617F	0.187	IFN	CR	4.94	44.1	293	17
P18	T2	gDNA	JAK2	chr9	5073770	5073770	G	T	SNP	Missense_Mutation	V617F	0.208	IFN	CR	4.94	44.1	293	17
P19	T1	cfDNA	CALR	chr19	13054572	13054623	CTTAAGGAGGAGGAAGAAGACAAGAAACGCAAAGAGGAGGAGGAGGCAGAGG	-	DEL	Frame_Shift_Del	L367Tfs*46	0.43	Asprin	NR	4.95	44.2	638	NA
P19	T1	gDNA	CALR	chr19	13054572	13054623	CTTAAGGAGGAGGAAGAAGACAAGAAACGCAAAGAGGAGGAGGAGGCAGAGG	-	DEL	Frame_Shift_Del	L367Tfs*46	0.272	Asprin	NR	4.95	44.2	638	NA
P19	T2	cfDNA	CALR	chr19	13054572	13054623	CTTAAGGAGGAGGAAGAAGACAAGAAACGCAAAGAGGAGGAGGAGGCAGAGG	-	DEL	Frame_Shift_Del	L367Tfs*46	0.419	Asprin	PR	3.1	44.4	498	33.5
P19	T2	gDNA	CALR	chr19	13054572	13054623	CTTAAGGAGGAGGAAGAAGACAAGAAACGCAAAGAGGAGGAGGAGGCAGAGG	-	DEL	Frame_Shift_Del	L367Tfs*46	0.207	Asprin	PR	3.1	44.4	498	33.5
P20	T1	cfDNA	TET2	chr4	106193787	106193787	G	T	SNP	Missense_Mutation	V1417F	0.406	HU	NR	13.3	50.8	299	19.3
P20	T1	cfDNA	JAK2	chr9	5073770	5073770	G	T	SNP	Missense_Mutation	V617F	0.804	HU	NR	13.3	50.8	299	19.3
P20	T1	gDNA	TET2	chr4	106193787	106193787	G	T	SNP	Missense_Mutation	V1417F	0.401	HU	NR	13.3	50.8	299	19.3
P20	T1	gDNA	JAK2	chr9	5073770	5073770	G	T	SNP	Missense_Mutation	V617F	0.797	HU	NR	13.3	50.8	299	19.3
P20	T2	cfDNA	TET2	chr4	106193787	106193787	G	T	SNP	Missense_Mutation	V1417F	0.384	HU	PR	11.05	40.1	390	22
P20	T2	cfDNA	JAK2	chr9	5073770	5073770	G	T	SNP	Missense_Mutation	V617F	0.797	HU	PR	11.05	40.1	390	22
P20	T2	gDNA	TET2	chr4	106193787	106193787	G	T	SNP	Missense_Mutation	V1417F	0.308	HU	PR	11.05	40.1	390	22
P20	T2	gDNA	JAK2	chr9	5073770	5073770	G	T	SNP	Missense_Mutation	V617F	0.641	HU	PR	11.05	40.1	390	22
P21	T1	cfDNA	SH2B3	chr12	111856408	111856408	G	T	SNP	Missense_Mutation	E153D	0.443	HU	CR	4.26	34.9	364	NA
P21	T1	gDNA	SH2B3	chr12	111856408	111856408	G	T	SNP	Missense_Mutation	E153D	0.471	HU	CR	4.26	34.9	364	NA
P21	T2	cfDNA	SH2B3	chr12	111856408	111856408	G	T	SNP	Missense_Mutation	E153D	0.507	HU	NR	6.12	36.8	687	24.5
P21	T2	gDNA	SH2B3	chr12	111856408	111856408	G	T	SNP	Missense_Mutation	E153D	0.484	HU	NR	6.12	36.8	687	24.5
P22	T1	cfDNA	DNMT3A	chr2	25470590	25470590	A	G	SNP	Missense_Mutation	L295P	0.273	HU	PR	9.03	40.3	465	25.1
P22	T1	cfDNA	JAK2	chr9	5073770	5073770	G	T	SNP	Missense_Mutation	V617F	0.269	HU	PR	9.03	40.3	465	25.1
P22	T1	gDNA	DNMT3A	chr2	25470590	25470590	A	G	SNP	Missense_Mutation	L295P	0.213	HU	PR	9.03	40.3	465	25.1
P22	T1	gDNA	JAK2	chr9	5073770	5073770	G	T	SNP	Missense_Mutation	V617F	0.207	HU	PR	9.03	40.3	465	25.1
P22	T2	cfDNA	DNMT3A	chr2	25470590	25470590	A	G	SNP	Missense_Mutation	L295P	0.3	HU	NR	5.88	42	465	26.9
P22	T2	cfDNA	JAK2	chr9	5073770	5073770	G	T	SNP	Missense_Mutation	V617F	0.338	HU	NR	5.88	42	465	26.9
P22	T2	gDNA	DNMT3A	chr2	25470590	25470590	A	G	SNP	Missense_Mutation	L295P	0.27	HU	NR	5.88	42	465	26.9
P22	T2	gDNA	JAK2	chr9	5073770	5073770	G	T	SNP	Missense_Mutation	V617F	0.22	HU	NR	5.88	42	465	26.9
P23	T1	cfDNA	JAK2	chr9	5073770	5073770	G	T	SNP	Missense_Mutation	V617F	0.805	IFN	CR	8.48	38	338	18.8
P23	T1	gDNA	JAK2	chr9	5073770	5073770	G	T	SNP	Missense_Mutation	V617F	0.733	IFN	CR	8.48	38	338	18.8
P23	T2	cfDNA	JAK2	chr9	5073770	5073770	G	T	SNP	Missense_Mutation	V617F	0.873	IFN	CR	8.34	39	371	16.4
P23	T2	gDNA	JAK2	chr9	5073770	5073770	G	T	SNP	Missense_Mutation	V617F	0.879	IFN	CR	8.34	39	371	16.4
P24	T1	cfDNA	CALR	chr19	13054627	-	-	TTGTC	INS	Frame_Shift_Ins	K385Nfs*47	0.346	IFN+HU	PR	4.54	37.7	527	21.1
P24	T1	gDNA	CALR	chr19	13054627	-	-	TTGTC	INS	Frame_Shift_Ins	K385Nfs*47	0.397	IFN+HU	PR	4.54	37.7	527	21.1
P24	T2	cfDNA	CALR	chr19	13054627	-	-	TTGTC	INS	Frame_Shift_Ins	K385Nfs*47	0.353	IFN+HU	NR	4.81	37.7	867	24.5
P24	T2	gDNA	CALR	chr19	13054627	-	-	TTGTC	INS	Frame_Shift_Ins	K385Nfs*47	0.386	IFN+HU	NR	4.81	37.7	867	24.5
P25	T1	cfDNA	SF3B1	chr2	198267359	198267359	C	A	SNP	Missense_Mutation	K666N	0.464	HU	PR	13.01	47.8	496	18.2
P25	T1	cfDNA	JAK2	chr9	5073770	5073770	G	T	SNP	Missense_Mutation	V617F	0.471	HU	PR	13.01	47.8	496	18.2
P25	T1	gDNA	SF3B1	chr2	198267359	198267359	C	A	SNP	Missense_Mutation	K666N	0.397	HU	PR	13.01	47.8	496	18.2
P25	T1	gDNA	JAK2	chr9	5073770	5073770	G	T	SNP	Missense_Mutation	V617F	0.43	HU	PR	13.01	47.8	496	18.2
P25	T2	cfDNA	SF3B1	chr2	198267359	198267359	C	A	SNP	Missense_Mutation	K666N	0.455	HU	PR	10.27	47.5	443	18.1
P25	T2	cfDNA	JAK2	chr9	5073770	5073770	G	T	SNP	Missense_Mutation	V617F	0.462	HU	PR	10.27	47.5	443	18.1
P25	T2	gDNA	SF3B1	chr2	198267359	198267359	C	A	SNP	Missense_Mutation	K666N	0.394	HU	PR	10.27	47.5	443	18.1
P25	T2	gDNA	JAK2	chr9	5073770	5073770	G	T	SNP	Missense_Mutation	V617F	0.407	HU	PR	10.27	47.5	443	18.1
P26	T1	cfDNA	TET2	chr4	106164794	106164794	G	A	SNP	Missense_Mutation	C1221Y	0.376	IFN+HU	CR	9.55	37.7	355	13.1
P26	T1	cfDNA	JAK2	chr9	5073770	5073770	G	T	SNP	Missense_Mutation	V617F	0.677	IFN+HU	CR	9.55	37.7	355	13.1
P26	T1	gDNA	TET2	chr4	106164794	106164794	G	A	SNP	Missense_Mutation	C1221Y	0.368	IFN+HU	CR	9.55	37.7	355	13.1
P26	T1	gDNA	JAK2	chr9	5073770	5073770	G	T	SNP	Missense_Mutation	V617F	0.785	IFN+HU	CR	9.55	37.7	355	13.1
P26	T2	cfDNA	TET2	chr4	106164794	106164794	G	A	SNP	Missense_Mutation	C1221Y	0.359	IFN+HU	PR	9.86	41.5	437	11.5
P26	T2	cfDNA	JAK2	chr9	5073770	5073770	G	T	SNP	Missense_Mutation	V617F	0.685	IFN+HU	PR	9.86	41.5	437	11.5
P26	T2	gDNA	TET2	chr4	106164794	106164794	G	A	SNP	Missense_Mutation	C1221Y	0.37	IFN+HU	PR	9.86	41.5	437	11.5
P26	T2	gDNA	JAK2	chr9	5073770	5073770	G	T	SNP	Missense_Mutation	V617F	0.799	IFN+HU	PR	9.86	41.5	437	11.5
P27	T1	cfDNA	TET2	chr4	106157063	106157064	AA	-	DEL	Frame_Shift_Del	K655Tfs*25	0.257	HU	CR	10	43.7	278	15.9
P27	T1	cfDNA	JAK2	chr9	5073770	5073770	G	T	SNP	Missense_Mutation	V617F	0.585	HU	CR	10	43.7	278	15.9
P27	T1	gDNA	TET2	chr4	106157063	106157064	AA	-	DEL	Frame_Shift_Del	K655Tfs*25	0.359	HU	CR	10	43.7	278	15.9
P27	T1	gDNA	JAK2	chr9	5073770	5073770	G	T	SNP	Missense_Mutation	V617F	0.814	HU	CR	10	43.7	278	15.9
P27	T2	cfDNA	TET2	chr4	106157063	106157064	AA	-	DEL	Frame_Shift_Del	K655Tfs*25	0.309	HU	NR	13.08	49.2	315	15.4
P27	T2	cfDNA	JAK2	chr9	5073770	5073770	G	T	SNP	Missense_Mutation	V617F	0.738	HU	NR	13.08	49.2	315	15.4
P27	T2	gDNA	TET2	chr4	106157063	106157064	AA	-	DEL	Frame_Shift_Del	K655Tfs*25	0.362	HU	NR	13.08	49.2	315	15.4
P27	T2	gDNA	JAK2	chr9	5073770	5073770	G	T	SNP	Missense_Mutation	V617F	0.811	HU	NR	13.08	49.2	315	15.4
P28	T1	cfDNA	JAK2	chr9	5070049	-	-	ATGTTTCACAAAATCAGAAATGAAGATTTGATA	INS	In_Frame_Ins	I546_F547insMFHKIRNEDLI	0.305	HU	NR	9.4	59.4	292	28.4
P28	T1	gDNA	JAK2	chr9	5070049	-	-	ATGTTTCACAAAATCAGAAATGAAGATTTGATA	INS	In_Frame_Ins	I546_F547insMFHKIRNEDLI	0.062	HU	NR	9.4	59.4	292	28.4
P28	T2	cfDNA	JAK2	chr9	5070049	-	-	ATGTTTCACAAAATCAGAAATGAAGATTTGATA	INS	In_Frame_Ins	I546_F547insMFHKIRNEDLI	0.281	HU	NR	11.38	58	295	22.2
P28	T2	gDNA	JAK2	chr9	5070049	-	-	ATGTTTCACAAAATCAGAAATGAAGATTTGATA	INS	In_Frame_Ins	I546_F547insMFHKIRNEDLI	0.286	HU	NR	11.38	58	295	22.2
P29	T1	cfDNA	SF3B1	chr2	198267359	198267359	C	G	SNP	Missense_Mutation	K666N	0.461	HU	PR	13.48	45.9	351	8.6
P29	T1	cfDNA	JAK2	chr9	5073770	5073770	G	T	SNP	Missense_Mutation	V617F	0.897	HU	PR	13.48	45.9	351	8.6
P29	T1	gDNA	SF3B1	chr2	198267359	198267359	C	G	SNP	Missense_Mutation	K666N	0.436	HU	PR	13.48	45.9	351	8.6
P29	T1	gDNA	JAK2	chr9	5073770	5073770	G	T	SNP	Missense_Mutation	V617F	0.867	HU	PR	13.48	45.9	351	8.6
P29	T2	cfDNA	SF3B1	chr2	198267359	198267359	C	G	SNP	Missense_Mutation	K666N	0.464	HU	PR	15.6	40.8	396	8.1
P29	T2	cfDNA	JAK2	chr9	5073770	5073770	G	T	SNP	Missense_Mutation	V617F	0.907	HU	PR	15.6	40.8	396	8.1
P29	T2	gDNA	SF3B1	chr2	198267359	198267359	C	G	SNP	Missense_Mutation	K666N	0.43	HU	PR	15.6	40.8	396	8.1
P29	T2	gDNA	JAK2	chr9	5073770	5073770	G	T	SNP	Missense_Mutation	V617F	0.86	HU	PR	15.6	40.8	396	8.1
P30	T1	cfDNA	IDH1	chr2	209113112	209113112	C	T	SNP	Missense_Mutation	R132H	0.038	HU	NR	9.15	41.4	599	18.9
P30	T1	cfDNA	JAK2	chr9	5073770	5073770	G	T	SNP	Missense_Mutation	V617F	0.645	HU	NR	9.15	41.4	599	18.9
P30	T1	gDNA	IDH1	chr2	209113112	209113112	C	T	SNP	Missense_Mutation	R132H	0.049	HU	NR	9.15	41.4	599	18.9
P30	T1	gDNA	JAK2	chr9	5073770	5073770	G	T	SNP	Missense_Mutation	V617F	0.429	HU	NR	9.15	41.4	599	18.9
P30	T2	cfDNA	IDH1	chr2	209113112	209113112	C	T	SNP	Missense_Mutation	R132H	0.072	HU	NR	8.3	41.3	618	21.6
P30	T2	cfDNA	JAK2	chr9	5073770	5073770	G	T	SNP	Missense_Mutation	V617F	0.667	HU	NR	8.3	41.3	618	21.6
P30	T2	gDNA	IDH1	chr2	209113112	209113112	C	T	SNP	Missense_Mutation	R132H	0.085	HU	NR	8.3	41.3	618	21.6
P30	T2	gDNA	JAK2	chr9	5073770	5073770	G	T	SNP	Missense_Mutation	V617F	0.407	HU	NR	8.3	41.3	618	21.6
P31	T1	cfDNA	DNMT3A	chr2	25464534	25464534	T	C	SNP	Missense_Mutation	Y660C	0.044	HU	PR	4.52	34.4	462	17
P31	T1	cfDNA	TET2	chr4	106157036	106157036	C	-	DEL	Frame_Shift_Del	T646Kfs*54	0.392	HU	PR	4.52	34.4	462	17
P31	T1	cfDNA	JAK2	chr9	5073770	5073770	G	T	SNP	Missense_Mutation	V617F	0.427	HU	PR	4.52	34.4	462	17
P31	T1	gDNA	DNMT3A	chr2	25464534	25464534	T	C	SNP	Missense_Mutation	Y660C	0.063	HU	PR	4.52	34.4	462	17
P31	T1	gDNA	TET2	chr4	106157036	106157036	C	-	DEL	Frame_Shift_Del	T646Kfs*54	0.342	HU	PR	4.52	34.4	462	17
P31	T1	gDNA	JAK2	chr9	5073770	5073770	G	T	SNP	Missense_Mutation	V617F	0.35	HU	PR	4.52	34.4	462	17
P31	T2	cfDNA	TET2	chr4	106157036	106157036	C	-	DEL	Frame_Shift_Del	T646Kfs*54	0.414	HU	PR	6.29	37.5	559	19.1
P31	T2	cfDNA	JAK2	chr9	5073770	5073770	G	T	SNP	Missense_Mutation	V617F	0.467	HU	PR	6.29	37.5	559	19.1
P31	T2	gDNA	DNMT3A	chr2	25464534	25464534	T	C	SNP	Missense_Mutation	Y660C	0.044	HU	PR	6.29	37.5	559	19.1
P31	T2	gDNA	TET2	chr4	106157036	106157036	C	-	DEL	Frame_Shift_Del	T646Kfs*54	0.315	HU	PR	6.29	37.5	559	19.1
P31	T2	gDNA	JAK2	chr9	5073770	5073770	G	T	SNP	Missense_Mutation	V617F	0.389	HU	PR	6.29	37.5	559	19.1
P32	T1	cfDNA	JAK2	chr9	5073770	5073770	G	T	SNP	Missense_Mutation	V617F	0.318	IFN	CR	4.18	55.1	311	22.2
P32	T1	gDNA	JAK2	chr9	5073770	5073770	G	T	SNP	Missense_Mutation	V617F	0.261	IFN	CR	4.18	55.1	311	22.2
P32	T2	cfDNA	JAK2	chr9	5073770	5073770	G	T	SNP	Missense_Mutation	V617F	0.338	IFN	NR	8.64	53.2	565	11.6
P32	T2	gDNA	JAK2	chr9	5073770	5073770	G	T	SNP	Missense_Mutation	V617F	0.307	IFN	NR	8.64	53.2	565	11.6
P33	T1	cfDNA	JAK2	chr9	5073770	5073770	G	T	SNP	Missense_Mutation	V617F	0.618	IFN	NR	12.67	50	400	15.2
P33	T1	gDNA	JAK2	chr9	5073770	5073770	G	T	SNP	Missense_Mutation	V617F	0.703	IFN	NR	12.67	50	400	15.2
P33	T2	cfDNA	JAK2	chr9	5073770	5073770	G	T	SNP	Missense_Mutation	V617F	0.522	IFN	NR	8.97	48.9	372	21.7
P33	T2	gDNA	JAK2	chr9	5073770	5073770	G	T	SNP	Missense_Mutation	V617F	0.607	IFN	NR	8.97	48.9	372	21.7
P34	T1	cfDNA	JAK2	chr9	5073770	5073770	G	T	SNP	Missense_Mutation	V617F	0.43	HU	NR	8.49	54.1	204	14.3
P34	T1	gDNA	JAK2	chr9	5073770	5073770	G	T	SNP	Missense_Mutation	V617F	0.511	HU	NR	8.49	54.1	204	14.3
P34	T2	cfDNA	JAK2	chr9	5073770	5073770	G	T	SNP	Missense_Mutation	V617F	0.458	HU	NR	7.28	50.9	286	18.3
P34	T2	gDNA	JAK2	chr9	5073770	5073770	G	T	SNP	Missense_Mutation	V617F	0.47	HU	NR	7.28	50.9	286	18.3
P35	T1	cfDNA	CUX1	chr7	101813751	101813751	C	T	SNP	Missense_Mutation	A250V	0.462	IFN	PR	5.78	43.3	432	45.7
P35	T1	cfDNA	CALR	chr19	13054627	-	-	TTGTC	INS	Frame_Shift_Ins	K385Nfs*47	0.278	IFN	PR	5.78	43.3	432	45.7
P35	T1	gDNA	CUX1	chr7	101813751	101813751	C	T	SNP	Missense_Mutation	A250V	0.47	IFN	PR	5.78	43.3	432	45.7
P35	T1	gDNA	CALR	chr19	13054627	-	-	TTGTC	INS	Frame_Shift_Ins	K385Nfs*47	0.201	IFN	PR	5.78	43.3	432	45.7
P35	T2	cfDNA	CUX1	chr7	101813751	101813751	C	T	SNP	Missense_Mutation	A250V	0.484	IFN	PR	5.4	43.2	477	39.8
P35	T2	cfDNA	CALR	chr19	13054627	-	-	TTGTC	INS	Frame_Shift_Ins	K385Nfs*47	0.271	IFN	PR	5.4	43.2	477	39.8
P35	T2	gDNA	DNMT3A	chr2	25469528	25469528	A	C	SNP	Missense_Mutation	F414V	0.021	IFN	PR	5.4	43.2	477	39.8
P35	T2	gDNA	CUX1	chr7	101813751	101813751	C	T	SNP	Missense_Mutation	A250V	0.471	IFN	PR	5.4	43.2	477	39.8
P35	T2	gDNA	CALR	chr19	13054627	-	-	TTGTC	INS	Frame_Shift_Ins	K385Nfs*47	0.275	IFN	PR	5.4	43.2	477	39.8
P36	T1	cfDNA	JAK2	chr9	5073770	5073770	G	T	SNP	Missense_Mutation	V617F	0.559	HU	NR	2.9	32.8	732	37.6
P36	T1	cfDNA	KMT2D	chr12	49426606	49426611	TGTTGC	-	DEL	In_Frame_Del	Q3964_Q3965del	0.438	HU	NR	2.9	32.8	732	37.6
P36	T1	gDNA	JAK2	chr9	5073770	5073770	G	T	SNP	Missense_Mutation	V617F	0.276	HU	NR	2.9	32.8	732	37.6
P36	T1	gDNA	KMT2D	chr12	49426606	49426611	TGTTGC	-	DEL	In_Frame_Del	Q3964_Q3965del	0.405	HU	NR	2.9	32.8	732	37.6
P36	T2	cfDNA	JAK2	chr9	5073770	5073770	G	T	SNP	Missense_Mutation	V617F	0.576	HU	NR	3.11	32.2	691	42.8
P36	T2	cfDNA	KMT2D	chr12	49426606	49426611	TGTTGC	-	DEL	In_Frame_Del	Q3964_Q3965del	0.417	HU	NR	3.11	32.2	691	42.8
P36	T2	gDNA	JAK2	chr9	5073770	5073770	G	T	SNP	Missense_Mutation	V617F	0.205	HU	NR	3.11	32.2	691	42.8
P36	T2	gDNA	KMT2D	chr12	49426606	49426611	TGTTGC	-	DEL	In_Frame_Del	Q3964_Q3965del	0.42	HU	NR	3.11	32.2	691	42.8
P37	T1	cfDNA	MPL	chr1	43815009	43815009	G	T	SNP	Missense_Mutation	W515L	0.101	Aspirin	CR	4.95	37.8	335	38.8
P37	T1	cfDNA	ASXL1	chr20	31022287	-	-	A	SNP	Nonsense_Mutation	Y591X	0.079	Aspirin	CR	4.95	37.8	335	38.8
P37	T1	gDNA	MPL	chr1	43815009	43815009	G	T	SNP	Missense_Mutation	W515L	0.086	Aspirin	CR	4.95	37.8	335	38.8
P37	T1	gDNA	ASXL1	chr20	31022287	-	-	A	SNP	Nonsense_Mutation	Y591X	0.068	Aspirin	CR	4.95	37.8	335	38.8
P37	T2	cfDNA	MPL	chr1	43815009	43815009	G	T	SNP	Missense_Mutation	W515L	0.212	Aspirin	NR	5.94	38.1	665	37.7
P37	T2	cfDNA	TET2	chr4	106196561	106196561	C	T	SNP	Missense_Mutation	Q1632X	0.024	Aspirin	NR	5.94	38.1	665	37.7
P37	T2	cfDNA	ASXL1	chr20	31022287	-	-	A	SNP	Nonsense_Mutation	Y591X	0.164	Aspirin	NR	5.94	38.1	665	37.7
P37	T2	gDNA	MPL	chr1	43815009	43815009	G	T	SNP	Missense_Mutation	W515L	0.111	Aspirin	NR	5.94	38.1	665	37.7
P37	T2	gDNA	TET2	chr4	106196561	106196561	C	T	SNP	Missense_Mutation	Q1632X	0.017	Aspirin	NR	5.94	38.1	665	37.7
P37	T2	gDNA	ASXL1	chr20	31022287	-	-	A	SNP	Nonsense_Mutation	Y591X	0.1	Aspirin	NR	5.94	38.1	665	37.7
P38	T1	cfDNA	CALR	chr19	13054572	13054623	CTTAAGGAGGAGGAAGAAGACAAGAAACGCAAAGAGGAGGAGGAGGCAGAGG	-	DEL	Frame_Shift_Del	L367Tfs*46	0.513	HU	PR	4.14	38.2	547	44.7
P38	T1	gDNA	CALR	chr19	13054572	13054623	CTTAAGGAGGAGGAAGAAGACAAGAAACGCAAAGAGGAGGAGGAGGCAGAGG	-	DEL	Frame_Shift_Del	L367Tfs*46	0.227	HU	PR	4.14	38.2	547	44.7
P38	T2	cfDNA	CALR	chr19	13054572	13054623	CTTAAGGAGGAGGAAGAAGACAAGAAACGCAAAGAGGAGGAGGAGGCAGAGG	-	DEL	Frame_Shift_Del	L367Tfs*46	0.484	HU	NR	4.79	38.5	618	35.5
P38	T2	gDNA	CALR	chr19	13054572	13054623	CTTAAGGAGGAGGAAGAAGACAAGAAACGCAAAGAGGAGGAGGAGGCAGAGG	-	DEL	Frame_Shift_Del	L367Tfs*46	0.074	HU	NR	4.79	38.5	618	35.5
P39	T1	cfDNA	JAK2	chr9	5073770	5073770	G	T	SNP	Missense_Mutation	V617F	0.857	HU	PR	17.1	35.2	492	10.3
P39	T1	gDNA	JAK2	chr9	5073770	5073770	G	T	SNP	Missense_Mutation	V617F	0.886	HU	PR	17.1	35.2	492	10.3
P39	T2	cfDNA	JAK2	chr9	5073770	5073770	G	T	SNP	Missense_Mutation	V617F	0.835	HU	PR	20.07	40.3	440	8
P39	T2	gDNA	JAK2	chr9	5073770	5073770	G	T	SNP	Missense_Mutation	V617F	0.869	HU	PR	20.07	40.3	440	8
P40	T1	cfDNA	MPL	chr1	43815008	43815008	T	A	SNP	Missense_Mutation	W515R	0.538	HU	NR	7.46	23.1	805	12.3
P40	T1	cfDNA	TET2	chr4	106183003	106183003	C	T	SNP	Missense_Mutation	Q1348X	0.421	HU	NR	7.46	23.1	805	12.3
P40	T1	cfDNA	TET2	chr4	106196560	106196560	T	A	SNP	Missense_Mutation	Y1631X	0.467	HU	NR	7.46	23.1	805	12.3
P40	T1	cfDNA	JAK2	chr9	5073770	5073770	G	T	SNP	Missense_Mutation	V617F	0.147	HU	NR	7.46	23.1	805	12.3
P40	T1	cfDNA	TP53	chr17	7578263	7578263	G	A	SNP	Missense_Mutation	R196X	0.478	HU	NR	7.46	23.1	805	12.3
P40	T1	gDNA	MPL	chr1	43815008	43815008	T	A	SNP	Missense_Mutation	W515R	0.481	HU	NR	7.46	23.1	805	12.3
P40	T1	gDNA	TET2	chr4	106183003	106183003	C	T	SNP	Missense_Mutation	Q1348X	0.376	HU	NR	7.46	23.1	805	12.3
P40	T1	gDNA	TET2	chr4	106196560	106196560	T	A	SNP	Missense_Mutation	Y1631X	0.478	HU	NR	7.46	23.1	805	12.3
P40	T1	gDNA	JAK2	chr9	5073770	5073770	G	T	SNP	Missense_Mutation	V617F	0.053	HU	NR	7.46	23.1	805	12.3
P40	T1	gDNA	TP53	chr17	7578263	7578263	G	A	SNP	Missense_Mutation	R196X	0.721	HU	NR	7.46	23.1	805	12.3
