# Supplementary material for: Plasma cfDNA and peripheral blood gDNA provide complementary information for molecular monitoring in myeloproliferative neoplasms
Source: Front Oncol. 2026 Mar 27;16:1771587. doi: 10.3389/fonc.2026.1771587 (PMC13065645; doi:10.3389/fonc.2026.1771587)
Supplement: Supplementary Table 4 — Discordant mutations between gDNA and cfDNA in validation cohort. [file Table4.xlsx]

## Sheet: Sheet1
Patient ID	Time	Gene	Chr	posStart	posEnd	ref	alt	Alteration	gDNA VAF	cfDNA VAF	Remark
P03	T1	DNMT3A	chr2	25463287	25463287	G	A	R736C	0.033	0.007	Detected in cfDNA (<2% threshold)
P03	T2	DNMT3A	chr2	25463287	25463287	G	A	R736C	0.026	0.011	Detected in cfDNA (<2% threshold)
P08	T2	DNMT3A	chr2	25505343	25505343	G	T	P139T	0.028	ND
P10	T1	DNMT3A	chr2	25457243	25457243	G	A	R882C	0.027	ND
P10	T2	DNMT3A	chr2	25457243	25457243	G	A	R882C	0.038	0.017	Detected in cfDNA (<2% threshold)
P12	T2	DNMT3A	chr2	25463318	25463318	C	A	E752D	0.021	ND
P14	T2	DNMT3A	chr2	25463271	25463271	G	T	A741E	0.039	0.007	Detected in cfDNA (<2% threshold)
P17	T1	DNMT3A	chr2	25463181	25463181	C	T	R771Q	0.022	ND
P17	T2	DNMT3A	chr2	25463181	25463181	C	T	R771Q	0.025	ND
P17	T1	TP53	chr17	7577538	7577538	C	T	R248Q	0.025	ND
P17	T2	TP53	chr17	7577538	7577538	C	T	R248Q	0.026	ND
P18	T1	DNMT3A	chr2	25497814	25497814	C	A	R212M	0.027	ND
P31	T2	DNMT3A	chr2	25464534	25464534	T	C	Y600C	0.044	0.012	Detected in cfDNA (<2% threshold)
P35	T2	DNMT3A	chr2	25469528	25469528	A	C	F414V	0.021	ND
P14	T1	ASXL1	chr20	31023198	31023198	T	-	S895Lfs*13	ND	0.077
P14	T2	ASXL1	chr20	31023198	31023198	T	-	S895Lfs*13	ND	0.07
P15	T1	ASXL1	chr20	31022938	31022938	C	-	P808Lfs*10	ND	0.062
